# Supplementary material for: Structure and activation of the human autophagy-initiating ULK1C:PI3KC3-C1 supercomplex
Source: Nat Struct Mol Biol. 2025 May 29;32(9):1596–605. doi: 10.1038/s41594-025-01557-x (PMC12440827; doi:10.1038/s41594-025-01557-x)
Supplement: Supplementary file 3 — Key resources. [file 41594_2025_1557_MOESM3_ESM.xlsx]

## Sheet: Key_resource
Recource type	Designation	Source or reference	Identifiers	Additional information
Plasmid	pCAG-FIP200 (1-640)	This paper	RRID:Addgene_203542
Plasmid	pCAG-FIP200 (1-640)-MBP	This paper	RRID:Addgene_203543
Plasmid	pCAG-FIP200 (1-640)-GST	This paper	RRID:Addgene_203544
Plasmid	pCAG-FIP200 (1-640)-TSF	This paper	RRID:Addgene_203545
Plasmid	pCAG-FIP200 (1-640)-V314D-TSF	This paper	RRID:Addgene_210839
Plasmid	pCAG-FIP200 (1-640)-R326D-TSF	This paper	RRID:Addgene_210840
Plasmid	pCAG-FIP200 (1-640)-R334D-TSF	This paper	RRID:Addgene_210841
Plasmid	pCAG-FIP200 (1-640)M2-TSF = L324D/R543D/R548D	This paper	RRID:Addgene_210842
Plasmid	pCAG-FIP200 (1-640)M3-TSF = V44D	This paper	RRID:Addgene_210843
Plasmid	pCAG-FIP200 (1-640)-msfGFP	This paper	RRID:Addgene_203546
Plasmid	pCAG-TSF-ATG13 (363-517)-ULK1 (836-1050)	This paper	RRID:Addgene_203547
Plasmid	pCAG-TSF-ATG13 (450-517)-ULK1 (836-1050)	This paper	RRID:Addgene_203548
Plasmid	pCAG-ATG13 (363-517)-ULK1 (836-1050)-TSF	This paper	RRID:Addgene_203549
Plasmid	pCAG-TSF-ATG13 (363-517)	This paper	RRID:Addgene_203550
Plasmid	pCAG-GST-ATG13 (363-517)	This paper	RRID:Addgene_203551
Plasmid	pCAG-GST-ATG13 (460-517)	This paper	RRID:Addgene_203552
Plasmid	pCAG-GST-ATG13 (460-517)-F466D/F470D	This paper	RRID:Addgene_210844
Plasmid	pCAG-GST-ATG13 (460-517)-L476/L479D	This paper	RRID:Addgene_210845
Plasmid	pCAG-GST-ATG13 (460-517)-L495/L499D	This paper	RRID:Addgene_210846
Plasmid	pCAG-GST-ATG13 (460-517)-F509/F512D	This paper	RRID:Addgene_210847
Plasmid	pCAG-GST-ATG13 (363-460)	This paper	RRID:Addgene_203553
Plasmid	pCAG-GST-ATG13 (363-398)	This paper	RRID:Addgene_203554
Plasmid	pCAG-GST-ATG13 (363-398)Mut = F394D/M396D/F397D	This paper	RRID:Addgene_210848
Plasmid	pCAG-GST-ATG13 (363-392)	This paper	RRID:Addgene_203555
Plasmid	pCAG-GST-ATG13 (363-450)	This paper	RRID:Addgene_210849
Plasmid	pCAG-GST-ATG13 (363-450)-F394D/F397D /E403K	This paper	RRID:Addgene_210850
Plasmid	pCAG-GST-ATG13 (402-517)	This paper	RRID:Addgene_203556
Plasmid	pCAG-GST-ATG13 (402-450)	This paper	RRID:Addgene_203557
Plasmid	pCAG-GST-ATG13 (450-517)	This paper	RRID:Addgene_203558
Plasmid	pCAG-GST-ATG13 (450-517)Mut = A452D/F453D	This paper	RRID:Addgene_210851
Plasmid	pCAG-GST-ATG13 (6-196)	This paper	RRID:Addgene_203559
Plasmid	pCAG-msfGFP-ATG13 (1-197)	This paper	RRID:Addgene_203560
Plasmid	pCAG-ATG13 (363-517)-MBP	This paper	RRID:Addgene_203561
Plasmid	pCAG-ULK1 (836-1050)-MBP	This paper	RRID:Addgene_203562
Plasmid	pCAG-VPS15-TSF	This paper	RRID:Addgene_203563
Plasmid	pCAG-VPS34	This paper	RRID:Addgene_203564
Plasmid	pCAG-ATG14	This paper	RRID:Addgene_203565
Plasmid	pCAG-GST-ATG14	This paper	RRID:Addgene_203566
Plasmid	pCAG-mCherry-ATG14	This paper	RRID:Addgene_203567
Plasmid	pCAG-BECN1	This paper	RRID:Addgene_203568
Plasmid	pCAG-TSF-ATG101	This paper	RRID:Addgene_210858
Plasmid	pCDH1-CMV-FIP200-mCherry-Hygro	This paper	RRID:Addgene_210852
Plasmid	pCDH1-CMV-FIP200-V44D-mCherry-Hygro	This paper	RRID:Addgene_210853
Plasmid	pCDH1-CMV-FIP200-V314D-mCherry-Hygro	This paper	RRID:Addgene_210854
Plasmid	pCDH1-CMV-FIP200-V44D/V314D-mCherry-Hygro	This paper	RRID:Addgene_210855
Plasmid	pCDH1-CMV-FIP200-L324D/R543D/R548D-mCherry-Hygro	This paper	RRID:Addgene_210856
Plasmid	pCDH1-CMV-FIP200-V44D/V314D/L324D/R543D/R548D-mCherry-Hygro	This paper	RRID:Addgene_210857
Plasmid	pCAG-TSF-ATG13 (363-517)-ULK1 (836-1050)-msfGFP	This paper	RRID:Addgene_222821
Plasmid	His-GST-ATG13 (363-517)-ULK1(836-1050)	This paper	RRID:Addgene_222822
Plasmid	His-GST-ATG13 (363-517)	This paper	RRID:Addgene_222823
Plasmid	MBP-ATG13 (363-517)-ULK1 (836-1050)-His	This paper	RRID:Addgene_222824
Plasmid	MBP-ATG13 (450-517) - ULK1 (836-1050)-His	This paper	RRID:Addgene_222825
Plasmid	pBMN BFP-Parkin	PMID: 37207627	RRID:Addgene_186221
Plasmid	pMRX-IB-pSu9-HaloTag7-mGFP	PMID: 35938926	RRID:Addgene_184905
Plasmid	pCDH1-CMV-MCS-SV40-hygromycin lentiviral vector	PMID: 31519728	RRID:Addgene_182045
Plasmid	pCAG-ATG101	PMID: 32516362	RRID:Addgene_189590
Plasmid	pBMN HA-ATG13	PMID: 37207627	RRID:Addgene_186223
Plasmid	pBMN-HA-C1	PMID: 37207627	RRID:Addgene_188645
Plasmid	pBMN BFP-Parkin	PMID: 37207627	RRID:Addgene_186221
Plasmid	pMRX-IB-pSu9-HaloTag7-mGFP	PMID: 35938926	RRID:Addgene_184905
Plasmid	pMRX-IP-HaloTag7-LC3	PMID: 35938926	RRID:Addgene_184899
Plasmid	pSu9-Halo-mGFP	PMID: 35938926	RRID:Addgene_184905
Plasmid	pSpCas9(BB)-2A-GFP (PX458)	PMID: 24157548	RRID:Addgene_48138
Antibodies	Anti-VCP	Cell Signaling, Danvers, MA	Cat# 2649, RRID:AB_2214629
Antibodies	Mouse anti-Actin	Cell Signaling, Danvers, MA	Cat# 4967S, RRID: AB_330288
Antibodies	Rabbit anti-ATG13	Cell Signaling, Danvers, MA	Cat# 7613, RRID: AB_10827645
Antibodies	Rabbit anti-ATG14(S29)	Cell Signaling, Danvers, MA	Cat# 92340S, RRID: AB_2800182
Antibodies	Rabbit anti-ATG14	Cell Signaling, Danvers, MA	Cat# 96752S, RRID: AB_2737056
Antibodies	Rabbit anti-FIP200	Cell Signaling, Danvers, MA	Cat# 12436S, RRID: AB_2797913
Antibodies	HRP anti-Flag antibody	Abcam, Cambridge, UK	Cat# b49763, RRID:AB_869428
Antibodies	Donkey anti-goat IgG (Cy5)	Abcam, Cambridge, UK	Cat# ab6566, RRID:AB_955056
Antibodies	Anti-GST Antibody	Cytiva, Washington DC	Cat# 27457701, RRID:AB_771432
Antibodies	Rabbit anti-MBP antibody	Thermo Scientific, Waltham, MA	Cat# PA1-989, RRID:AB_559988
Antibodies	Alexa Fluor 488 goat anti-Riabbit IgG	Thermo Scientific, Waltham, MA	Cat# A11034, RRID:AB_2576217
Antibodies	Anti-HALO	Promega, Madison, WI	Cat# G9211, RRID:AB_2688011
Cell Line	FIP200 KO Hela cells	This paper	RRID:CVCL_D1LA
Cell Line	ATG13 KO Hela cells	This paper	RRID:CVCL_E1HE
Cell Line	HEK GnTi	ATCC	RRID:CVCL_A785
Reagent	Glutathione Sepharose 4B GST-tagged protein purification resin	GE healthcare, Chicago, IL	Cat# 17075605
Reagent	D-(+)-Glucose solution	Sigma-Aldrich, St. Louis, MO	Cat# G8769
Reagent	GlutaMAX™ Supplement	Thermo Scientific, Waltham, MA	Cat# 35050061
Reagent	MEM Non-Essential Amino Acids Solution (100X)	Thermo Scientific, Waltham, MA	Cat# 11140-050
Reagent	HEPES buffer	MP biomedicals, Santa Ana, CA	Cat# 091688449
Reagent	HaloTag® Ligands	Promega, Madison, WI	Cat# G8251
Reagent	EBSS, calcium, magnesium, phenol red	Thermo Scientific, Waltham, MA	Cat# 24010043
Reagent	Amylose Resin	New England Biolabs, Ipswich, MA	Cat# E8021L
Reagent	Strep-Tactin Superflow high capacity 50% suspension	IBA Lifesciences, Göttingen, Germany	Cat# 2-1208-010
Reagent	NuPAGE™ LDS Sample Buffer (4X)	Life Technologies, South San Francisco, CA	Cat# NP0008
Reagent	4-12% Bis-Tris gels	Life Technologies, South San Francisco, CA	Cat# NP0326BOX
Reagent	Chemiluminescent Western Blot Reagents	Thermo Scientific, Waltham, MA	Cat# 34095
Reagent	Strep-Tactin Superflow high capacity 50% suspension	IBA Lifesciences, Göttingen, Germany	Cat# 2-1208-010
Software	ASTRA (ver. 5.3.4)	Wyatt, Santa Barbara, CA, USA	RRID:SCR_016255	https://www.wyatt.com/products/software/astra.html
Software	SerialEM (ver. 4.0.20)	PMID: 16182563	RRID:SCR_017293	https://bio3d.colorado.edu/SerialEM/
Software	ImageLab (ver. 5.2.1)	Bio-Rad Laboratoties, Hercules, CA, USA	RRID:SCR_014210	http://www.bio-rad.com/en-us/sku/1709690-image-lab-software
Software	cryoSPARC (ver 4.1.1)	PMID: 28165473	RRID:SCR_016501	https://cryosparc.com/
Software	Topaz (0.2.5a)	PMID: 31591578	n/a	https://www.topazlabs.com/
Software	ChimeraX (ver 1.5)	PMID: 32881101	RRID:SCR_015872	https://www.cgl.ucsf.edu/chimera/
Software	EMAN2 (ver 2.0)	PMID: 16859925	RRID:SCR_016867	https://blake.bcm.edu/emanwiki/EMAN2
Software	ISOLDE (ver 1.5)	PMID: 29872003	RRID:SCR_025577	https://isolde.cimr.cam.ac.uk/
Software	Phenix (1.20.1)	PMID: 31588918	RRID:SCR_014224	https://www.phenix-online.org/
Software	AlphaFold (Ver. 2)	PMID: 34265844	RRID:SCR_023662	https://alphafold.ebi.ac.uk/
Software	ColabFold (ver 1.3.0)	PMID: 35637307	RRID:SCR_025453	https://github.com/sokrypton/ColabFold
Software	MMseqs2 (ver. 13-45111)	PMID: 29035372	RRID:SCR_022962	https://github.com/soedinglab/MMseqs2
Software	DiscoverMP (ver. 2024R2)	Refeyn, Portland, OR, USA	n/a	https://refeyn.com/software-release-updates
Software	Volume Tools	n/a	n/a	https://guide.cryosparc.com/processing-data/all-job-types-in-cryosparc/utilities/job-volume-tools
Software	coot (ver. 0.9.8)	PMID: 1557276	RRID:SCR_014222	https://www2.mrc-lmb.cam.ac.uk/personal/pemsley/coot/
Online service	wwPDB Validation System	Worldwide Protein Data Bank	RRID:SCR_006555	http://www.wwpdb.org/
Protocols	Plasmid construction	This paper	DOI: 10.17504/protocols.io.bp2l6x3b5lqe/v1
Protocols	Sample preparation for cryo-EM samples of FIP200NTD:ATG13(363-517)-ULK1(MIT) complexes	This paper	DOI: 10.17504/protocols.io.e6nvwjxw7lmk/v1
Protocols	Strep pull-down assay	This paper	DOI: 10.17504/protocols.io.3byl4jmpolo5/v1
Protocols	GST pull down assay	This paper	DOI: 10.17504/protocols.io.36wgqj2xxvk5/v1
Protocols	Microscopy-based GSH bead protein-protein interaction assay	This paper	DOI: 10.17504/protocols.io.4r3l27xdxg1y/v1
Protocols	Size Exclusion Chromatography with Multiangle Light Scattering (SEC-MALS)	This paper	DOI: 10.17504/protocols.io.j8nlkom4xv5r/v1
Protocols	Sample preparation of FIP200:PI3KC3-C1 complex for cryo-EM	This paper	DOI: 10.17504/protocols.io.5qpvorjezv4o/v1
Protocols	Image processing and 3D reconstruction	This paper	DOI: 10.17504/protocols.io.x54v9d99mg3e/v1
Protocols	Model building, validation, and visualization	This paper	DOI: 10.17504/protocols.io.j8nlkw77wl5r/v1
Protocols	Mass photometry	This paper	DOI: 10.17504/protocols.io.kqdg3keq7v25/v2
Protocols	Sample vitrification and cryo-EM data acquisition	This paper	DOI: 10.17504/protocols.io.kqdg39rreg25/v1
Protocols	Cloning and generation of stable cell lines	PMID: 37207627	DOI: 10.17504/protocols.io.dm6gpjzm8gzp/v1
Protocols	Expression and purification of PI3KC3-C1 complex	PMID: 39913640	DOI: 10.17504/protocols.io.5qpvorjezv4o/v1
Protocols	Halo assay to assess mitophagy	PMID: 37207627	DOI: 10.17504/protocols.io.dm6gpjzm8gzp/v1
Deposited Data	Original gels with their repeats	Zenodo	10.5281/zenodo.10056244
Deposited Data	Cryo-EM map ULK1C (2:1:1) core	Electron Microscopy Data Bank (EMDB)	EMD-40658
Deposited Data	Cryo-EM map ULK1C:PI3KC3-C1	Electron Microscopy Data Bank (EMDB)	EMD-45297
Deposited Data	Cryo-EM map ULK1C (2:2:2) core in the PI3KC3-C1 mixture	Electron Microscopy Data Bank (EMDB)	EMD-40715
Deposited Data	Cryo-EM map PI3KC3-C1	Electron Microscopy Data Bank (EMDB)	EMD-40669
Deposited Data	Cryo-EM map ULK1C (2:2:2) core of the ATG13D1-450 truncation mutant	Electron Microscopy Data Bank (EMDB)	EMD-40735
Deposited Data	8SOI (ULK1C (2:1:1) core	Protein Data Bank (PDB)	PDBID: 8SOI
Deposited Data	9C82 (ULK1C:PI3KC3-C1 supercomplex)	Protein Data Bank (PDB)	PDBID: 9C82
Deposited Data	8SQZ (ULK1C (2:2:2) core in the PI3KC3-C1 mixture)	Protein Data Bank (PDB)	PDBID: 8SQZ
Deposited Data	8SRM (ULK1C (2:2:2) core of the ATG13D1-450 truncation mutant)	Protein Data Bank (PDB)	PDBID: 8SRM
Deposited Data	Mass photometry source data of Figure6	Zenodo	10.5281/zenodo.15047085
