# Supplementary material for: Structure and activation of the human autophagy-initiating ULK1C:PI3KC3-C1 supercomplex
Source: Nat Struct Mol Biol. 2025 May 29;32(9):1596–605. doi: 10.1038/s41594-025-01557-x (PMC12440827; doi:10.1038/s41594-025-01557-x)
Supplement: Supplementary file 7 — Statistical source data. [file 41594_2025_1557_MOESM7_ESM.xlsx]

## Sheet: panel j
	No rescue				Rescue WT				Rescue Site 2				Rescue Site 4-5				Rescue Site 2-4-5
	N1	N2	N3		N1	N2	N3		N1	N2	N3		N1	N2	N3		N1	N2	N3
UT	1	2	2		17.4	32.9	9.1		15.3	30.6	7.4		10.7	19.4	5.7		1	9.1	2.9
4 h	2.9	2	2		61.2	66.7	47.6		60	62.1	49		32	34	18		9.1	11.5	5.7
6 h	9.1	10.7	4.8		70	75.8	66.3		68.1	73.7	62.3		38.2	51.9	27.5		13	21.3	9.1
Percentage of cleaved Halo over total Halo
Uncorrected Fisher's LSD	Mean Diff.	95.00% CI of diff.	Below threshold?	Summary	Individual P Value
UT
Res WT vs. No rescue	18.13	5.688 to 30.58	Yes	**	0.0057
Res WT vs. Res Site 2	2.033	-10.41 to 14.48	No	ns	0.7409
Res WT vs. Res Site 4-5	7.867	-4.578 to 20.31	No	ns	0.2066
Res WT vs. Res Site 2-4-5	15.47	3.022 to 27.91	Yes	*	0.0166
4 h
Res WT vs. No rescue	56.2	43.76 to 68.64	Yes	****	<0.0001
Res WT vs. Res Site 2	1.467	-10.98 to 13.91	No	ns	0.8114
Res WT vs. Res Site 4-5	30.5	18.06 to 42.94	Yes	****	<0.0001
Res WT vs. Res Site 2-4-5	49.73	37.29 to 62.18	Yes	****	<0.0001
6 h
Res WT vs. No rescue	62.5	50.06 to 74.94	Yes	****	<0.0001
Res WT vs. Res Site 2	2.667	-9.778 to 15.11	No	ns	0.6648
Res WT vs. Res Site 4-5	31.5	19.06 to 43.94	Yes	****	<0.0001
Res WT vs. Res Site 2-4-5	56.23	43.79 to 68.68	Yes	****	<0.0001

## Sheet: panel l
	No rescue				Rescue WT				Rescue Site 2				Rescue Site 4-5				Rescue Site 2-4-5
	N1	N2	N3		N1	N2	N3		N1	N2	N3		N1	N2	N3		N1	N2	N3
UT	0.15	0.25	0.1		1	1	1		1.06	0.98	0.6		0.23	0.25	0.01		0.19	0.3	0.19
30 min	0.37	0.1	0.12		1.78	1.45	1.85		2.16	1.42	1.43		0.16	0.15	0.06		0.56	0.3	0.31
45 min	0.13	0.12	0		1.57	1.44	2.32		2.04	1.25	2.66		0.36	0.25	0.1		0.5	0.17	0.35
Uncorrected Fisher's LSD	Mean Diff.	95.00% CI of diff.	Below threshold?	Summary	Individual P Value
UT
No rescue vs. Rescue WT ATG13	-0.8333	-1.292 to -0.3745	Yes	***	0.0008
Rescue WT ATG13 vs. Rescue site 2 ATG13	0.12	-0.3388 to 0.5788	No	ns	0.5972
Rescue WT ATG13 vs. Rescue site 4/5 ATG13	0.8367	0.3778 to 1.296	Yes	***	0.0008
Rescue WT ATG13 vs. Rescue site 2/4/5 ATG13	0.7733	0.3145 to 1.232	Yes	**	0.0017
30 min
No rescue vs. Rescue WT ATG13	-1.497	-1.956 to -1.038	Yes	****	<0.0001
Rescue WT ATG13 vs. Rescue site 2 ATG13	0.02333	-0.4355 to 0.4822	No	ns	0.918
Rescue WT ATG13 vs. Rescue site 4/5 ATG13	1.57	1.111 to 2.029	Yes	****	<0.0001
Rescue WT ATG13 vs. Rescue site 2/4/5 ATG13	1.303	0.8445 to 1.762	Yes	****	<0.0001
45 min
No rescue vs. Rescue WT ATG13	-1.693	-2.152 to -1.234	Yes	****	<0.0001
Rescue WT ATG13 vs. Rescue site 2 ATG13	-0.2067	-0.6655 to 0.2522	No	ns	0.365
Rescue WT ATG13 vs. Rescue site 4/5 ATG13	1.54	1.081 to 1.999	Yes	****	<0.0001
Rescue WT ATG13 vs. Rescue site 2/4/5 ATG13	1.437	0.9778 to 1.896	Yes	****	<0.0001
