# Supplementary material for: Structure and activation of the human autophagy-initiating ULK1C:PI3KC3-C1 supercomplex
Source: Nat Struct Mol Biol. 2025 May 29;32(9):1596–605. doi: 10.1038/s41594-025-01557-x (PMC12440827; doi:10.1038/s41594-025-01557-x)
Supplement: Supplementary file 8 — Statistical source data. [file 41594_2025_1557_MOESM8_ESM.xlsx]

## Sheet: panel i
frame_indices	x_coords	y_coords	contrasts	calibrated_values	fit_errors	diffblur_errors	neareast_neighbour_distances	selections
5	19.8702	16.9022	-0.0085721	260.525	0.0525028	nan	13.2123	1
5	145.612	23.6724	-0.00415729	125.737	0.109782	nan	9.19639	1
5	82.4231	26.051	-0.00540618	163.867	0.0722938	nan	10.6716	1
5	33.7484	31.0827	-0.00514982	156.04	0.149503	nan	4.74969	1
5	146.067	42.6177	-0.00536507	162.611	0.0693926	nan	10.0167	1
5	158.508	58.0992	-0.00446361	135.089	0.116763	nan	7.83502	1
5	88.7046	62.7731	-0.015823	481.899	0.0110453	nan	12.206	1
5	49.2071	83.6091	-0.00595801	180.714	0.132712	nan	10.3259	1
5	95.6876	127.067	-0.00972554	295.74	0.023734	nan	9.75157	1
5	135.56	129.653	-0.00392932	118.777	0.194392	nan	4.1597	1
5	132.501	140.061	-0.00571913	173.421	0.0653003	nan	9.70151	1
5	92.5973	159.782	-0.0076103	231.16	0.0612423	nan	16.3513	1
6	11.4746	6.70027	-0.0201262	613.28	0.0354326	nan	13.2123	1
6	115.604	16.555	-0.00498062	150.874	0.21247	nan	6.44323	1
6	115.596	35.2703	-0.0046518	140.835	0.124937	nan	7.47437	1
6	83.2283	37.5401	-0.0161402	491.584	0.0171907	nan	9.77728	1
6	48.0382	40.924	-0.00507023	153.61	0.288394	nan	10.2072	1
6	160.278	50.4666	-0.00470143	142.35	0.143502	nan	4.24866	1
6	215.91	54.3828	-0.00529252	160.397	0.194898	nan	12.9503	1
6	87.999	84.7618	-0.0166132	506.024	0.046717	nan	7.55433	1
6	28.3988	90.0484	-0.00656185	199.15	0.191428	nan	8.44898	1
6	88.2349	101.768	-0.00609395	184.865	0.116513	nan	17.0078	1
6	168.488	104.795	-0.00735181	223.268	0.197413	nan	14.4891	1
6	71.3264	116.378	-0.00595733	180.694	0.0861665	nan	6.25989	1
6	227.276	156.961	-0.00486224	147.26	0.306256	nan	26.9778	1
6	185.406	20.512	-0.00568931	172.511	0.10889	nan	5.45478	1
6	38.2351	38.0804	-0.00421322	127.445	0.287681	nan	7.80959	1
6	66.3989	37.9741	-0.00555774	168.494	0.0922116	nan	10.0484	1
6	141.358	136.102	-0.00563442	170.835	0.1119	nan	6.08528	1
7	79.1245	4.86577	-0.00784171	238.225	0.220136	nan	8.4013	1
7	92.1501	8.75134	-0.00570666	173.041	0.128811	nan	10.2345	1
7	190.589	31.0154	-0.00543927	164.877	0.139922	nan	11.7126	1
7	189.987	74.3905	-0.00531855	161.191	0.158399	nan	9.17448	1
7	199.087	75.5572	-0.00505983	153.292	0.132961	nan	9.17448	1
7	159.16	77.4146	-0.00533303	161.633	0.070893	nan	17.0067	1
7	36.8096	89.2455	-0.00582121	176.538	0.145068	nan	8.44898	1
7	52.913	93.2471	-0.0054151	164.139	0.114663	nan	10.3259	1
7	123.225	124.145	-0.00511302	154.916	0.0971955	nan	10.7852	1
7	197.034	134.825	-0.00506184	153.354	0.126805	nan	7.37706	1
7	172.365	138.841	-0.00583242	176.88	0.201781	nan	7.57188	1
7	83.3646	142.547	-0.00618022	187.499	0.0657533	nan	11.3598	1
7	48.0455	13.222	-0.00443521	134.222	0.175132	nan	18.9065	1
7	93.004	37.7193	-0.00272609	82.0416	0.232534	nan	9.77728	1
7	69.6137	65.6706	-0.00309901	93.4273	0.192641	nan	19.2526	1
7	18.5011	70.8398	-0.00573424	173.883	0.206211	nan	17.4521	1
7	216.977	71.9112	-0.00479937	145.34	0.349351	nan	5.97966	1
7	117.005	82.2275	-0.00244012	73.3106	0.266818	nan	16.8715	1
7	15.9448	127	-0.00492086	149.049	0.234247	nan	6.80313	1
8	151.021	33.9119	-0.00712482	216.338	0.121983	nan	8.72128	1
8	82.8805	125.249	-0.00471152	142.658	0.121459	nan	7.8833	1
8	167.827	132.78	-0.00771431	234.336	0.153486	nan	7.57188	1
8	163.861	142.189	-0.00504607	152.872	0.100443	nan	9.13966	1
8	162.561	26.9414	-0.00498464	150.997	0.124002	nan	8.18383	1
8	15.7936	30.6648	-0.00591415	179.375	0.092698	nan	8.3637	1
8	159.714	34.6141	-0.00594378	180.28	0.225505	nan	5.06241	1
8	124.263	62.6795	-0.00505825	153.244	0.0805267	nan	6.39055	1
8	67.2344	86.622	-0.00279152	84.0392	0.262798	nan	8.14046	1
8	178.739	87.677	-0.00467187	141.448	0.191643	nan	8.8222	1
8	221.307	95.209	-0.00820548	249.331	0.0803547	nan	11.8728	1
8	210.937	128.648	-0.00530482	160.772	0.357944	nan	8.75251	1
9	117.581	108.898	-0.00562169	170.446	0.06764	nan	8.30031	1
9	121.265	19.6323	-0.00543365	164.705	0.0967292	nan	5.82014	1
9	104.215	22.2978	-0.0208336	634.878	0.00958041	nan	7.07266	1
9	24.149	31.0369	-0.00547632	166.008	0.087566	nan	8.3637	1
9	72.5639	46.6454	-0.00547867	166.08	0.0683775	nan	10.6395	1
9	88.5368	50.5683	-0.00542401	164.411	0.0503823	nan	12.206	1
9	140.926	66.2418	-0.00473366	143.334	0.109268	nan	4.45204	1
9	75.0138	89.0193	-0.00556011	168.566	0.0618226	nan	8.14046	1
9	157.453	94.3354	-0.00549534	166.589	0.0610629	nan	11.8223	1
9	55.237	103.67	-0.00586288	177.81	0.0961962	nan	5.72253	1
9	150.421	122.911	-0.00526715	159.622	0.0967449	nan	13.768	1
9	101.522	146.081	-0.00545817	165.454	0.067265	nan	16.3513	1
9	31.9061	26.7048	-0.00466316	141.182	0.176032	nan	4.74969	1
9	213.363	32.9056	-0.00452242	136.885	0.0917923	nan	19.1424	1
9	174.085	36.6464	-0.00570156	172.885	0.229609	nan	7.01881	1
9	168.715	41.1667	-0.0058108	176.22	0.223194	nan	7.01881	1
9	37.9144	45.8834	-0.00503906	152.658	0.0967513	nan	7.80959	1
9	107.143	63.4969	0.00408566	-123.55	0.127549	nan	10.4759	1
9	213.434	67.0941	-0.00588777	178.57	0.198554	nan	5.97966	1
9	38.6386	77.3395	-0.00608375	184.554	0.160281	nan	4.49251	1
9	93.8379	79.9685	-0.00658523	199.864	0.295418	nan	7.55433	1
9	211.16	119.899	-0.0122202	371.905	0.0413776	nan	8.75251	1
9	57.0943	135.563	-0.00429654	129.989	0.165067	nan	14.3727	1
9	179.796	153.346	-0.00433088	131.037	0.116204	nan	15.8364	1
9	200.632	152.733	-0.00525621	159.288	0.0766543	nan	10.9597	1
10	137.098	20.1951	-0.0059896	181.679	0.0544762	nan	9.19639	1
10	147.046	138.266	-0.00517004	156.657	0.100278	nan	6.08528	1
10	152.923	15.4286	-0.00596847	181.034	0.232601	nan	11.0185	1
10	218.76	83.6126	-0.00545668	165.408	0.0875193	nan	8.09434	1
10	136.945	125.73	-0.00481481	145.812	0.267606	nan	3.02737	1
10	87.1898	131.85	-0.0057744	175.109	0.0855232	nan	7.8833	1
10	197.703	142.172	-0.0055198	167.336	0.100063	nan	7.37706	1
10	184.958	15.0757	-0.00559632	169.672	0.0658869	nan	5.45478	1
10	72.5071	29.9953	-0.00561983	170.39	0.0633482	nan	7.59273	1
10	159.24	39.6542	-0.00545379	165.32	0.278819	nan	5.01001	1
10	135.083	108.403	-0.0054722	165.882	0.0565463	nan	9.90023	1
10	22.5027	131.055	-0.00494813	149.882	0.1414	nan	7.71002	1
10	163.996	48.4105	-0.00605861	183.786	0.083723	nan	4.24866	1
10	33.5214	61.9536	-0.00563384	170.817	0.0810968	nan	7.79478	1
10	72.87	122.445	-0.00530354	160.733	0.0970035	nan	5.48731	1
10	183.952	137.826	-0.00506953	153.589	0.087	nan	7.22163	1
11	21.1242	17.8342	-0.00473406	143.346	0.291439	nan	13.5448	1
11	108.164	34.4771	-0.0090716	275.775	0.0666169	nan	7.47437	1
11	137.003	54.8207	-0.0052747	159.852	0.11292	nan	7.73923	1
11	61.9687	117.115	-0.00512365	155.241	0.108727	nan	9.38661	1
11	70.4413	12.1183	-0.00526872	159.67	0.0725053	nan	11.3135	1
11	82.6276	12.5019	-0.00507623	153.793	0.073147	nan	8.4013	1
11	222.454	16.0598	-0.0055716	168.917	0.057344	nan	16.2943	1
11	182.851	102.888	-0.00500791	151.707	0.172742	nan	6.60997	1
11	47.7363	124.654	-0.0105037	319.499	0.0247913	nan	10.9939	1
11	155.578	149.445	-0.00553014	167.651	0.0693916	nan	5.43718	1
11	187.54	88.2813	-0.0028646	86.2705	0.219555	nan	8.8222	1
11	183.877	109.906	-0.00434608	131.501	0.259876	nan	7.09269	1
11	195.856	119.286	0.00498968	-151.151	0.302209	nan	14.5953	1
12	63.2073	24.5171	-0.00602165	182.657	0.0695245	nan	8.5964	1
12	181.264	118.99	-0.00629062	190.869	0.1435	nan	6.08628	1
12	133.79	83.9415	-0.00594028	180.173	0.0752864	nan	9.89178	1
12	15.4648	159.249	-0.00569302	172.624	0.107208	nan	15.2399	1
12	155.497	42.9843	-0.00459375	139.063	0.262608	nan	5.01001	1
12	190.477	63.458	-0.00550298	166.822	0.0717782	nan	9.14071	1
12	91.2335	104.971	-0.0058296	176.794	0.0800035	nan	9.83102	1
12	132.274	117.896	-0.00559526	169.64	0.113125	nan	7.59213	1
12	133.948	125.302	-0.00428208	129.547	0.331332	nan	3.02737	1
12	12.6552	132.955	-0.00407633	123.266	0.301395	nan	6.80313	1
12	40.2308	140.644	-0.00527617	159.897	0.0931403	nan	15.4976	1
12	115.779	57.5661	-0.00369048	111.485	0.341191	nan	9.84204	1
12	205.094	65.847	-0.00507513	153.76	0.109982	nan	8.43287	1
12	34.3466	78.6667	-0.00500633	151.659	0.302473	nan	4.49251	1
12	41.7224	107.552	-0.00522197	158.243	0.26482	nan	6.26077	1
12	56.6472	109.216	-0.00582726	176.723	0.135244	nan	5.72253	1
12	36.4056	110.858	-0.00562901	170.67	0.224909	nan	6.26077	1
12	117.538	158.704	-0.00518912	157.24	0.058387	nan	16.9057	1
13	39.5906	33.2707	-0.00449294	135.985	0.151339	nan	10.1075	1
13	97.5334	42.1987	-0.00528625	160.205	0.345756	nan	5.17539	1
13	116.226	43.1064	-0.00520281	157.658	0.0929089	nan	7.37463	1
13	125.554	56.4208	-0.00541736	164.208	0.0795444	nan	6.39055	1
13	87.0144	69.8173	-0.00602744	182.834	0.149983	nan	6.3882	1
13	40.3771	100.879	-0.00608885	184.709	0.0749561	nan	6.80759	1
13	220.243	143.917	-0.00545358	165.314	0.0838382	nan	10.401	1
13	130.765	47.6477	-0.00563482	170.847	0.0881586	nan	9.50624	1
13	138.743	62.3618	-0.00416188	125.877	0.244405	nan	4.45204	1
13	111.904	90.9672	-0.00300952	90.6948	0.267691	nan	7.68223	1
13	59.084	92.2723	-0.0058928	178.724	0.0588978	nan	9.91739	1
13	186.166	97.1698	-0.00509909	154.491	0.159004	nan	3.98618	1
13	114.35	98.2497	-0.00569755	172.762	0.0567757	nan	7.68223	1
13	104.108	101.672	-0.00250409	75.2637	0.217638	nan	9.8659	1
13	45.6402	158.882	-0.00406922	123.049	0.351343	nan	3.35555	1
13	119.959	25.3042	-0.00254247	76.4355	0.282185	nan	5.82014	1
14	10.8973	54.8163	-0.0409439	1248.86	0.337718	nan	20.9183	1
14	197.131	69.7253	-0.00529157	160.367	0.0878949	nan	8.85728	1
14	121.058	116.435	-0.0144606	440.303	0.0582651	nan	8.30031	1
14	131.622	149.353	-0.00569591	172.712	0.0652615	nan	16.9057	1
14	166.183	12.7093	-0.00504257	152.765	0.103059	nan	13.5362	1
14	110.033	26.3822	-0.005889	178.608	0.166439	nan	7.1086	1
14	102.523	29.1652	-0.00534046	161.86	0.297002	nan	4.96155	1
14	79.5627	32.8003	-0.00568828	172.479	0.209839	nan	5.75672	1
14	188.206	39.9247	-0.00544207	164.962	0.061038	nan	10.6041	1
14	197.643	44.7609	-0.00496815	150.493	0.0763644	nan	10.6041	1
14	151.8	104.718	-0.016976	517.101	0.0253218	nan	6.81008	1
14	23.8582	113.2	-0.00577205	175.037	0.147282	nan	6.37904	1
14	164.25	134.221	-0.00901777	274.131	0.0696688	nan	11.6033	1
14	190.216	141.42	-0.0053444	161.98	0.0730046	nan	7.22163	1
14	80.8814	145.037	-0.00548264	166.201	0.066747	nan	14.6181	1
14	9.21736	145.348	-0.00522015	158.187	0.0726537	nan	8.47095	1
14	41.992	6.55148	-0.00499955	151.452	0.0956046	nan	18.0012	1
14	10.3109	33.9063	-0.00561753	170.319	0.0707573	nan	12.8197	1
14	48.6721	38.1007	-0.0061471	186.487	0.143384	nan	10.2861	1
14	10.1043	112.233	-0.00463333	140.271	0.104141	nan	8.8412	1
15	76.1545	106.008	-0.00557231	168.939	0.0974023	nan	8.42278	1
15	208.933	25.1529	-0.00545857	165.466	0.0763103	nan	13.2106	1
15	66.137	51.4463	-0.00686877	208.52	0.210797	nan	11.5137	1
15	222.633	61.8721	-0.0047516	143.882	0.112065	nan	10.749	1
15	108.287	71.5193	-0.0060061	182.183	0.054668	nan	14.8903	1
15	31.2573	74.0417	-0.00585229	177.487	0.0792219	nan	5.56181	1
15	226.606	85.6034	-0.00510914	154.798	0.083627	nan	8.09434	1
15	68.4205	102.672	-0.00601175	182.355	0.088172	nan	6.24331	1
15	163.967	121.559	-0.00516398	156.472	0.0812741	nan	8.56624	1
15	180.139	19.1916	-0.00607194	184.193	0.0447046	nan	6.33782	1
15	53.3196	25.664	-0.00637371	193.406	0.160041	nan	9.95401	1
15	123.15	40.5675	-0.00564397	171.127	0.105164	nan	5.39806	1
15	96.0384	47.1535	-0.00525561	159.27	0.273605	nan	5.17539	1
15	6.49068	83.6901	-0.00592928	179.837	0.202604	nan	7.34779	1
15	169.089	113.905	-0.00563595	170.882	0.136458	nan	3.46876	1
15	18.1144	115.975	-0.00618992	187.795	0.200127	nan	6.37904	1
15	175.228	118.208	-0.00580333	175.992	0.150258	nan	6.08628	1
15	77.9576	124.501	-0.00554333	168.054	0.0808238	nan	5.48731	1
15	105.075	134.172	-0.00536771	162.692	0.159515	nan	7.39981	1
15	167.647	146.358	-0.00561027	170.098	0.045815	nan	12.4582	1
15	102.093	45.6831	-0.00655987	199.09	0.290853	nan	5.73891	1
15	90.6103	64.5373	-0.005398	163.617	0.310239	nan	3.93213	1
15	64.3022	83.055	-0.00623704	189.233	0.238728	nan	10.5918	1
15	150.509	151.412	-0.00465931	141.064	0.0829866	nan	5.43718	1
16	168.244	69.8927	-0.00435936	131.907	0.334497	nan	3.86466	1
16	164.234	100.22	-0.00661079	200.644	0.108959	nan	13.0317	1
16	99.6714	119.683	-0.00769256	233.671	0.189975	nan	6.12893	1
16	47.1682	155.895	-0.00814005	247.334	0.0858397	nan	3.35555	1
16	150.89	7.99745	-0.00572148	173.493	0.0704196	nan	11.9579	1
16	71.7974	24.8461	-0.00559732	169.702	0.0698801	nan	8.5964	1
16	213.806	38.0656	-0.00548829	166.374	0.0552634	nan	13.8015	1
16	214.122	68.4375	-0.00571399	173.264	0.137345	nan	4.07397	1
16	30.8267	98.4043	-0.00590297	179.034	0.0640964	nan	5.38486	1
16	64.0512	132.445	-0.00573916	174.033	0.0802146	nan	8.0622	1
16	36.7778	125.536	-0.00494009	149.637	0.254123	nan	6.70052	1
17	75.6277	44.9275	-0.00559565	169.651	0.074094	nan	7.43652	1
17	69.4033	68.9068	-0.00580329	175.991	0.0668157	nan	7.66891	1
17	148.232	85.6176	-0.00560669	169.988	0.0722598	nan	7.79349	1
17	219.739	102.41	-0.00507184	153.659	0.0890393	nan	10.1488	1
17	87.4634	42.7279	-0.00550135	166.772	0.0690262	nan	8.20545	1
17	147.479	43.5687	-0.00622731	188.936	0.0413165	nan	8.03969	1
17	95.8413	96.2871	-0.00545394	165.325	0.0678817	nan	9.83102	1
17	209.077	103.161	-0.00463626	140.361	0.247277	nan	4.64285	1
17	192.948	124.623	-0.00549722	166.646	0.126866	nan	6.93647	1
17	199.124	127.78	-0.00525132	159.139	0.140867	nan	6.93647	1
17	112.938	129.51	-0.00495443	150.074	0.0949204	nan	7.22322	1
17	98.3618	137.285	-0.0058414	177.154	0.074995	nan	7.39981	1
17	154.28	140.157	-0.005001	151.496	0.060376	nan	11.6033	1
17	203.372	140.363	-0.00514164	155.79	0.0826075	nan	8.82752	1
17	17.2548	142.673	-0.00541122	164.02	0.0768426	nan	5.11645	1
17	105.787	32.902	-0.00512156	155.177	0.22411	nan	4.96155	1
17	23.041	35.4195	-0.00537397	162.883	0.0636625	nan	9.2695	1
17	70.1178	96.6638	-0.00593336	179.962	0.118522	nan	6.24331	1
17	189.655	109.894	-0.00475445	143.969	0.0814229	nan	5.04232	1
18	31.8404	45.3986	-0.00519357	157.376	0.0920431	nan	7.28945	1
18	68.6349	117.468	-0.0180495	549.875	0.0244048	nan	7.04352	1
18	130.419	7.59366	-0.00525544	159.264	0.162158	nan	8.45087	1
18	171.764	60.7367	-0.0247233	753.632	0.00916894	nan	9.80908	1
18	52.1403	77.0729	-0.00574057	174.076	0.0802344	nan	8.1589	1
18	98.117	82.3952	-0.00561376	170.204	0.0641518	nan	7.3188	1
18	216.787	125.859	-0.0050387	152.647	0.0923288	nan	17.7671	1
18	56.0398	131.541	-0.00611529	185.516	0.107824	nan	7.6452	1
18	212.796	7.31483	-0.00990122	301.103	0.0579728	nan	12.4765	1
18	27.0547	16.5974	-0.00529112	160.354	0.110944	nan	3.85953	1
18	93.3216	67.3852	-0.00501512	151.927	0.239818	nan	3.93213	1
18	165.134	72.1862	-0.00485374	147	0.258813	nan	3.86466	1
18	182.51	98.7589	-0.00563577	170.876	0.190673	nan	3.98618	1
18	146.82	109.364	-0.00616468	187.024	0.339457	nan	6.81008	1
18	75.6765	117.63	-0.00644544	195.596	0.282198	nan	7.04352	1
18	27.7535	140.85	-0.00554227	168.022	0.071148	nan	10.4474	1
18	106.086	142.917	-0.00512878	155.398	0.129851	nan	7.17995	1
18	193.656	152.949	-0.00550279	166.816	0.0830969	nan	12.0312	1
18	124.194	13.3093	-0.00548105	166.153	0.0951161	nan	8.45087	1
18	46.9036	111.529	-0.00573549	173.921	0.211888	nan	5.96537	1
18	210.075	146.106	-0.00567007	171.924	0.0994937	nan	8.82752	1
19	128.488	41.3678	-0.00533218	161.608	0.101066	nan	5.39806	1
19	39.6197	71.3176	-0.00606418	183.956	0.05867	nan	6.75971	1
19	123.785	91.6051	-0.00592328	179.654	0.201398	nan	5.76843	1
19	71.6265	61.5672	-0.005659	171.585	0.103275	nan	7.04734	1
19	148.92	93.3806	-0.00543965	164.889	0.0731341	nan	7.79349	1
19	210.3	98.6821	-0.00474618	143.717	0.209272	nan	4.64285	1
19	176.953	158.311	-0.00502377	152.192	0.0748464	nan	15.1485	1
19	44.8225	100.324	-0.00563052	170.716	0.119349	nan	6.81992	1
19	93.2607	122.982	-0.00550874	166.998	0.10689	nan	7.2097	1
19	30.4762	127.813	-0.00530121	160.662	0.209784	nan	6.70052	1
20	6.64614	15.9709	-0.00549868	166.691	0.137623	nan	18.3215	1
20	190.618	73.2601	-0.00498717	151.074	0.0801453	nan	11.4013	1
20	127.489	82.525	-0.00575828	174.617	0.0987963	nan	8.93373	1
20	141.517	123.005	-0.00520165	157.622	0.113194	nan	6.89117	1
20	73.0797	140.479	-0.00560065	169.804	0.152708	nan	5.69525	1
20	137.834	150.611	-0.0031325	94.4496	0.192001	nan	6.57163	1
20	200.716	14.8087	-0.00393254	118.876	0.178964	nan	13.2106	1
20	145.7	18.7704	-0.00490756	148.643	0.0784581	nan	11.9579	1
20	14.1894	32.6675	-0.00535606	162.336	0.0737136	nan	9.2695	1
20	83.897	35.338	-0.00511974	155.121	0.281041	nan	4.39583	1
20	105.283	117.22	-0.00525723	159.319	0.124043	nan	6.12893	1
20	188.289	131.913	-0.00534609	162.032	0.069893	nan	8.55179	1
20	71.4087	159.816	-0.00312766	94.3017	0.228326	nan	13.9121	1
20	165.699	113.169	-0.00471572	142.787	0.268128	nan	3.46876	1
21	18.5609	88.3947	-0.00850794	258.566	0.192326	nan	7.47149	1
21	147.901	68.262	-0.00560931	170.068	0.0932359	nan	6.55421	1
21	90.8487	81.5369	-0.00527603	159.893	0.0971667	nan	3.20871	1
21	73.9023	54.8974	-0.00530107	160.658	0.14534	nan	7.04734	1
21	132.777	66.9857	-0.00308407	92.9711	0.203509	nan	6.46038	1
21	132.502	89.9202	-0.00471591	142.792	0.250833	nan	4.19815	1
21	30.5514	103.782	-0.00564844	171.263	0.168145	nan	5.38486	1
21	154.695	120.017	-0.00558123	169.211	0.0822778	nan	10.1253	1
21	130.33	125.073	-0.00555783	168.497	0.187158	nan	5.50994	1
21	36.6901	146.262	-0.00571907	173.419	0.156738	nan	3.67756	1
21	71.3482	145.904	-0.00564582	171.183	0.200065	nan	5.69525	1
21	14.7469	147.133	-0.00543701	164.808	0.172748	nan	5.11645	1
21	187.951	37.3867	-0.00578997	175.584	0.0791039	nan	10.2095	1
21	65.9785	48.7681	-0.00270207	81.3082	0.292933	nan	10.0177	1
21	211.646	65.2025	-0.00593229	179.929	0.191194	nan	4.07397	1
21	59.9875	79.3065	-0.00588446	178.469	0.0668892	nan	8.1589	1
22	109.698	56.7634	-0.0124591	379.196	0.0587589	nan	7.47945	1
22	113.38	70.0587	-0.00536715	162.675	0.0741191	nan	10.752	1
22	192.449	84.5134	-0.00511612	155.011	0.095585	nan	5.83556	1
22	185.306	112.445	-0.00518804	157.207	0.0980496	nan	5.04232	1
22	208.011	157.942	-0.00497287	150.638	0.114864	nan	12.0145	1
22	79.851	38.8065	-0.00599546	181.858	0.179086	nan	5.32923	1
22	125.077	58.538	-0.00557703	169.083	0.0728871	nan	11.4304	1
22	43.1105	106.925	-0.00615854	186.837	0.138435	nan	5.96537	1
22	135.176	120.307	-0.00604806	183.464	0.271556	nan	6.70133	1
22	51.6458	137.797	-0.00551419	167.164	0.128912	nan	7.6452	1
22	28.0832	20.3174	-0.00520997	157.876	0.17507	nan	3.85953	1
23	53.7067	61.4992	-0.00488534	147.965	0.0786038	nan	14.8354	1
23	118.574	151.904	-0.00941475	286.251	0.127693	nan	8.56128	1
23	147.864	61.7079	-0.00565983	171.611	0.080541	nan	6.55421	1
23	103.631	133.075	-0.00518954	157.252	0.340074	nan	5.27541	1
23	110.788	148.343	-0.00523852	158.748	0.30187	nan	7.17995	1
23	114.776	5.10747	-0.00495397	150.06	0.0944376	nan	12.4888	1
23	221.707	16.047	-0.00557623	169.059	0.123367	nan	12.4765	1
23	121.99	44.8614	-0.00273664	82.3637	0.200783	nan	7.37772	1
23	215.169	58.1319	-0.0047957	145.228	0.192059	nan	7.89975	1
23	111.17	82.9922	-0.00562604	170.579	0.0947161	nan	8.62896	1
23	140.36	116.06	-0.00544322	164.998	0.255285	nan	6.70133	1
23	108.883	132.571	-0.00464078	140.498	0.30541	nan	5.27541	1
23	151.797	132.152	-0.00557123	168.906	0.160698	nan	6.40441	1
23	135.089	144.64	-0.00535528	162.313	0.077815	nan	6.57163	1
23	35.0451	38.8514	-0.0055692	168.844	0.0525856	nan	7.28945	1
23	24.5726	92.8312	-0.0101679	309.245	0.140523	nan	5.27861	1
24	203.746	99.2683	-0.00543834	164.849	0.0678398	nan	6.57991	1
24	184.029	27.9606	-0.0127789	388.961	0.016418	nan	8.41444	1
24	106.953	49.8058	-0.00607531	184.296	0.155919	nan	7.47945	1
24	45.8013	74.0528	-0.00572092	173.476	0.054083	nan	6.75971	1
24	117.656	90.6343	-0.00553448	167.784	0.0773235	nan	5.36452	1
24	160.793	110.722	-0.00731014	221.996	0.0591878	nan	5.48263	1
24	65.3576	33.288	-0.00562728	170.617	0.106574	nan	5.02513	1
24	132.113	48.7728	-0.00540013	163.682	0.0631198	nan	8.2446	1
24	95.5721	66.403	-0.00564298	171.096	0.0991706	nan	7.41882	1
24	126.119	71.5755	-0.00554741	168.178	0.125314	nan	7.41122	1
24	208.677	71.8989	-0.00536403	162.58	0.0928366	nan	7.32485	1
24	170.798	82.5342	-0.00577611	175.161	0.154544	nan	18.7617	1
24	104.771	88.7813	-0.00490104	148.444	0.233467	nan	8.62896	1
24	185.362	100.986	-0.00569316	172.628	0.0593362	nan	7.71144	1
24	67.3149	126.632	-0.00424475	128.407	0.278186	nan	14.9985	1
24	49.9165	126.994	-0.00596284	180.862	0.0567657	nan	10.9405	1
24	127.99	130.061	-0.00533872	161.807	0.148579	nan	5.50994	1
24	175.665	28.8836	-0.00296666	89.3863	0.350702	nan	8.27086	1
24	186.612	52.429	-0.00444106	134.401	0.0966811	nan	9.36138	1
24	85.8129	63.3463	-0.00510684	154.728	0.068394	nan	10.2267	1
25	177.649	55.1296	-0.00535814	162.4	0.106776	nan	7.55795	1
25	73.8851	104.497	-0.00543882	164.863	0.102406	nan	6.79165	1
25	8.99491	129.576	-0.0103295	314.181	0.172684	nan	6.83211	1
25	166.442	146.314	-0.00575019	174.369	0.0654833	nan	11.4197	1
25	35.7947	17.5748	-0.00610776	185.286	0.0582529	nan	7.68554	1
25	167.624	34.8066	-0.00582859	176.763	0.0610972	nan	9.98743	1
25	22.045	60.4882	-0.00603427	183.043	0.158861	nan	10.3416	1
25	102.943	67.2479	-0.00558119	169.21	0.0855296	nan	7.41882	1
25	93.9292	82.435	-0.00541394	164.104	0.0657132	nan	3.20871	1
25	145.75	93.1701	-0.00493008	149.331	0.141508	nan	7.28388	1
25	36.5268	142.588	-0.0054725	165.891	0.178066	nan	3.67756	1
25	130.373	97.4642	-0.00255893	76.9381	0.294211	nan	7.83859	1
25	185.361	123.878	-0.00529913	160.598	0.0761913	nan	8.55179	1
26	10.9855	15.3982	-0.0105248	320.143	0.087455	nan	3.70246	1
26	117.847	29.0369	-0.0106621	324.335	0.0220982	nan	8.40313	1
26	73.5665	72.3873	-0.00511529	154.986	0.232342	nan	5.21754	1
26	217.799	84.699	-0.00500558	151.636	0.204694	nan	5.78569	1
26	156.905	95.1427	-0.00530815	160.874	0.0830039	nan	9.44974	1
26	140.032	98.312	-0.00438394	132.657	0.249541	nan	7.68969	1
26	101.357	126.841	-0.00929655	282.642	0.153492	nan	4.14164	1
26	147.64	127.28	-0.00565159	171.359	0.144403	nan	6.40441	1
26	43.1092	142.877	-0.00580572	176.065	0.154431	nan	6.58875	1
26	182.89	68.0556	-0.00557156	168.916	0.0659071	nan	9.7202	1
26	203.132	88.1785	-0.00520893	157.845	0.0850549	nan	10.7876	1
26	9.49677	111.129	-0.00825927	250.974	0.17115	nan	13.1419	1
27	200.205	131.886	-0.0201963	615.42	0.0108805	nan	8.17943	1
27	101.219	16.7711	-0.00523689	158.698	0.0683071	nan	11.8503	1
27	52.417	101.728	-0.00568477	172.372	0.104725	nan	7.80882	1
27	91.8517	142.53	-0.00547935	166.101	0.081563	nan	5.03907	1
27	19.7298	32.9515	-0.00292769	88.1967	0.176955	nan	12.9856	1
27	104.743	33.0944	-0.00516227	156.42	0.136561	nan	7.51391	1
27	211.701	42.7904	-0.00532652	161.434	0.0878808	nan	12.5981	1
27	121.364	77.26	-0.00618785	187.732	0.087912	nan	7.41122	1
27	81.1414	93.956	-0.00628372	190.659	0.0930005	nan	7.50255	1
27	172.179	127.846	-0.00533705	161.756	0.08003	nan	10.8306	1
27	54.826	9.711	-0.00580517	176.048	0.0949264	nan	7.2018	1
27	47.7542	11.0729	-0.00551457	167.176	0.12269	nan	7.2018	1
27	55.804	37.7016	-0.00609242	184.818	0.0555538	nan	10.5239	1
27	191.73	63.2873	-0.00573505	173.907	0.078309	nan	4.84554	1
27	193.562	78.7849	-0.00505384	153.11	0.119821	nan	5.83556	1
27	102.882	149.708	-0.00536715	162.675	0.0903316	nan	8.02361	1
27	77.1877	156.208	-0.00242918	72.9766	0.2313	nan	14.5941	1
28	137.433	88.2122	-0.0112215	341.413	0.021873	nan	7.90998	1
28	103.613	102.001	-0.00537151	162.808	0.0681525	nan	11.9133	1
28	219.464	141.994	-0.0056112	170.126	0.0619827	nan	7.38054	1
28	216.547	153.388	-0.00978173	297.455	0.0427516	nan	9.92813	1
28	108.644	26.6729	-0.00589583	178.816	0.105923	nan	7.51391	1
28	157.669	65.0612	-0.00587491	178.177	0.0507311	nan	10.3623	1
28	221.393	67.5733	-0.00429694	130.001	0.276584	nan	3.86832	1
28	212.391	82.6429	-0.00554801	168.197	0.103008	nan	4.78451	1
28	19.7801	90.6185	-0.00544521	165.058	0.120748	nan	5.27861	1
28	113.936	94.499	-0.00503255	152.459	0.0866294	nan	5.36452	1
28	113.918	107.979	-0.00470518	142.465	0.0860374	nan	9.45259	1
28	39.631	117.796	-0.00585729	177.64	0.0599008	nan	7.92673	1
28	13.5086	134.705	-0.0067195	203.963	0.121262	nan	6.83211	1
28	23.826	143.182	-0.00559331	169.58	0.0457278	nan	12.7147	1
28	45.5153	105.381	-0.00570151	172.883	0.0935651	nan	7.80882	1
28	67.624	107.129	-0.005204	157.694	0.222621	nan	6.79165	1
28	222.676	124.007	-0.00479213	145.119	0.0773715	nan	15.9637	1
29	6.97842	30.4965	-0.00551155	167.084	0.0719902	nan	10.163	1
29	197.631	29.1435	-0.00544599	165.082	0.06102	nan	8.39145	1
29	120.92	101.629	-0.00542036	164.3	0.0815233	nan	9.45259	1
29	164.225	101.119	-0.00571171	173.195	0.0568872	nan	9.44974	1
29	178.074	103.507	-0.00523008	158.49	0.114033	nan	7.38916	1
29	100.421	122.806	-0.00674914	204.868	0.172399	nan	4.14164	1
29	139.022	130.443	-0.0187365	570.851	0.0170352	nan	8.64091	1
29	213.634	4.77798	-0.00529698	160.533	0.0699002	nan	13.9019	1
29	93.8713	7.47409	-0.00553263	167.727	0.0886821	nan	8.93076	1
29	42.3454	21.5942	-0.00569725	172.753	0.0579417	nan	6.62213	1
29	67.3428	28.6716	-0.00569514	172.689	0.0546077	nan	5.02513	1
29	225.468	31.7137	-0.00510324	154.618	0.112985	nan	5.94065	1
29	143.141	40.9552	-0.00564592	171.186	0.0901451	nan	6.77488	1
29	158.612	43.1035	-0.00544148	164.945	0.0683779	nan	9.05342	1
29	12.3824	56.8027	-0.0206474	629.191	0.240497	nan	10.3416	1
29	68.4601	73.4585	-0.00504549	152.855	0.365698	nan	5.21754	1
29	188.487	90.4648	-0.00550189	166.789	0.0764821	nan	9.24188	1
29	137.29	121.977	-0.00788278	239.479	0.2072	nan	8.64091	1
29	161.423	126.577	-0.00519147	157.312	0.0594441	nan	9.83083	1
29	118.555	132.874	-0.00586518	177.88	0.258828	nan	6.18468	1
29	160.599	156.125	-0.00520044	157.585	0.0637342	nan	7.71892	1
29	184.605	157.228	-0.00558041	169.186	0.0678305	nan	11.7166	1
29	179.26	36.3323	-0.00570267	172.919	0.0493763	nan	8.27086	1
29	81.2112	112.989	-0.00535232	162.222	0.242896	nan	3.32286	1
30	65.3691	131.378	-0.00572189	173.505	0.0615716	nan	7.21412	1
30	32.9452	42.2107	-0.00478209	144.813	0.0818764	nan	3.16451	1
30	114.127	36.5721	-0.0056237	170.508	0.0626119	nan	8.40313	1
30	115.99	52.08	-0.00536798	162.7	0.0861906	nan	10.7354	1
30	17.3815	72.6063	-0.00592841	179.811	0.0689166	nan	6.8344	1
30	130.102	73.4717	-0.00548756	166.351	0.0683043	nan	9.52363	1
30	148.7	86.5103	-0.00524165	158.844	0.0784301	nan	7.28388	1
30	88.6109	94.6591	-0.0053483	162.099	0.0772849	nan	7.50255	1
30	124.833	113.51	-0.0112549	342.434	0.0170295	nan	12.2362	1
30	82.1738	119.476	-0.00638215	193.664	0.169785	nan	5.9115	1
30	122.645	137.513	-0.00586222	177.79	0.188241	nan	6.18468	1
30	111.585	140.719	-0.00525902	159.374	0.0892781	nan	9.93731	1
30	71.0045	142.988	-0.00536859	162.719	0.0942544	nan	12.9054	1
30	149.908	40.616	-0.00568337	172.329	0.123754	nan	6.77488	1
30	159.213	83.3713	-0.00563543	170.866	0.199455	nan	4.95766	1
30	147.593	110.705	-0.00559436	169.612	0.092967	nan	6.99429	1
30	140.612	111.144	-0.00593377	179.974	0.0781392	nan	6.99429	1
31	203.623	14.4237	-0.0054717	165.867	0.0825712	nan	13.9019	1
31	44.6626	35.7974	-0.00557817	169.118	0.0794841	nan	8.00142	1
31	199.714	38.9137	-0.0104181	316.886	0.0320275	nan	9.98971	1
31	146.158	62.7416	-0.00557301	168.96	0.0950834	nan	6.52341	1
31	63.5283	79.8148	-0.0257118	783.812	0.0118023	nan	8.04515	1
31	81.7102	84.2067	-0.00609807	184.991	0.124453	nan	5.66337	1
31	176.925	86.3679	-0.00427079	129.202	0.120733	nan	9.7445	1
31	165.249	89.1705	-0.00544942	165.187	0.177458	nan	7.05208	1
31	208.339	131.028	-0.005718	173.387	0.0857203	nan	8.17943	1
31	53.2063	66.6382	-0.00545317	165.301	0.0749575	nan	16.7091	1
31	100.083	68.7266	-0.00576819	174.919	0.141313	nan	6.44364	1
31	129.803	86.1262	-0.00475122	143.87	0.259383	nan	3.56218	1
31	16.8741	100.253	-0.00459713	139.166	0.263514	nan	10.0637	1
31	190.636	99.4534	-0.00299468	90.2417	0.268241	nan	7.50301	1
31	179.36	115.886	-0.0052755	159.877	0.0980139	nan	10.3393	1
31	34.896	124.153	-0.00546787	165.75	0.0963099	nan	7.92673	1
31	90.0741	136.743	-0.00503984	152.682	0.115883	nan	6.05448	1
31	20.4326	66.4908	-0.00539267	163.454	0.218573	nan	5.74486	1
31	163.867	77.691	-0.00591799	179.493	0.358544	nan	6.20981	1
32	35.0967	4.99846	-0.00500725	151.687	0.107849	nan	9.02769	1
32	127.037	34.2453	-0.00570569	173.011	0.189165	nan	7.09153	1
32	169.393	39.3673	-0.00453425	137.246	0.111268	nan	7.79648	1
32	112.747	68.4354	-0.00758677	230.442	0.0368957	nan	8.80825	1
32	101.454	85.5263	-0.00565757	171.542	0.0646397	nan	10.6745	1
32	50.8293	90.1659	-0.00557742	169.095	0.261591	nan	6.0889	1
32	184.942	134.407	-0.00539295	163.463	0.0980132	nan	8.31371	1
32	88.2597	146.065	-0.00530595	160.807	0.0738585	nan	5.03907	1
32	177.665	14.6557	-0.00544108	164.932	0.085706	nan	9.59988	1
32	183.929	46.296	-0.00573988	174.055	0.0596274	nan	11.0032	1
32	21.9156	60.9406	-0.00577967	175.27	0.24454	nan	5.74486	1
32	220.106	63.9252	-0.00891571	271.015	0.041235	nan	3.86832	1
32	189.354	67.51	-0.00511035	154.835	0.0795417	nan	4.84554	1
32	167.92	82.644	-0.00622011	188.717	0.207727	nan	6.39973	1
32	154.575	119.524	-0.00543515	164.751	0.0798504	nan	9.83083	1
32	217.562	22.5258	-0.00580027	175.898	0.161665	nan	7.27606	1
32	209.01	146.925	-0.00433788	131.251	0.189755	nan	3.97953	1
33	127.294	19.468	-0.0151734	462.068	0.0675795	nan	8.427	1
33	106.053	48.0183	-0.00536129	162.496	0.0798364	nan	9.16397	1
33	46.304	86.0921	-0.00580936	176.176	0.220075	nan	6.0889	1
33	172.862	142.689	-0.00561265	170.17	0.182363	nan	7.14297	1
33	103.716	146.787	-0.0113738	346.063	0.0195195	nan	9.93731	1
33	153.358	153.452	-0.0172438	525.278	0.0149181	nan	5.87633	1
33	43.6866	153.261	-0.00621837	188.663	0.172879	nan	10.7777	1
33	223.975	25.9639	-0.00769151	233.639	0.180647	nan	5.94065	1
33	132.377	29.5795	-0.00550016	166.736	0.238929	nan	7.09153	1
33	212.879	55.8783	-0.00530721	160.845	0.121784	nan	10.8158	1
33	83.0238	61.3755	-0.00546875	165.777	0.264185	nan	12.6881	1
33	226.418	71.1836	-0.00550183	166.787	0.13382	nan	6.18764	1
33	102.035	74.8676	-0.00586214	177.787	0.0899552	nan	6.44364	1
33	126.355	85.2312	-0.00474631	143.721	0.310102	nan	3.56218	1
33	79.0882	89.6836	-0.0054033	163.779	0.153191	nan	6.0721	1
33	183.235	98.2193	-0.00537173	162.815	0.107323	nan	6.64698	1
33	208.56	104.353	-0.00423456	128.096	0.223278	nan	15.9472	1
33	72.4873	116.188	-0.00602097	182.637	0.141074	nan	6.12689	1
33	169.282	118.197	-0.00566474	171.761	0.0655318	nan	9.63308	1
33	43.1809	9.01655	-0.00563628	170.892	0.0959104	nan	7.52907	1
33	50.689	9.57822	-0.00451143	136.549	0.141354	nan	7.52907	1
33	191.291	23.6463	-0.00402485	121.694	0.227961	nan	6.38266	1
33	5.99473	40.6118	-0.00641026	194.522	0.118801	nan	10.163	1
33	207.721	81.6033	-0.00521639	158.072	0.103362	nan	4.78451	1
34	107.538	14.2066	-0.00804292	244.368	0.0876333	nan	8.36609	1
34	190.483	144.733	-0.00546314	165.606	0.206583	nan	5.65438	1
34	102.5	4.51453	-0.00302925	91.2975	0.267055	nan	9.12265	1
34	101.71	25.4674	-0.00571465	173.285	0.0741051	nan	5.49792	1
34	44.6671	27.796	-0.00594523	180.324	0.07345	nan	6.62213	1
34	157.731	78.6406	-0.00524167	158.844	0.147362	nan	4.95766	1
34	79.9587	108.031	-0.00451867	136.77	0.244071	nan	3.60637	1
34	138.48	152.745	-0.00553963	167.941	0.0676814	nan	8.13845	1
34	33.4116	140.805	-0.00610535	185.213	0.268418	nan	5.37385	1
34	178.238	147.393	-0.00588413	178.459	0.224714	nan	7.14297	1
35	142.39	19.1304	-0.0116907	355.736	0.0336915	nan	7.28524	1
35	33.04	39.0476	-0.00544949	165.189	0.0920884	nan	3.16451	1
35	203.866	75.5886	-0.00549952	166.717	0.168227	nan	7.14416	1
35	21.4557	118.594	-0.00525927	159.381	0.0905437	nan	9.55168	1
35	63.0638	124.542	-0.0055891	169.451	0.0648815	nan	7.21412	1
35	213.346	140.839	-0.00560857	170.046	0.175284	nan	6.67589	1
35	23.9301	20.4436	-0.00589519	178.796	0.0599611	nan	15.9245	1
35	109.721	22.2827	-0.00527474	159.854	0.140246	nan	8.33653	1
35	140.254	65.5168	-0.00572012	173.451	0.0658828	nan	6.52341	1
35	8.85166	82.1259	-0.00517205	156.718	0.0701452	nan	12.782	1
35	72.3628	108.88	-0.00294691	88.7833	0.258663	nan	7.28696	1
35	25.0583	127.441	-0.00509241	154.287	0.0849175	nan	9.55168	1
35	166.019	134.226	-0.00499084	151.186	0.0995173	nan	6.49636	1
36	122.374	12.6269	-0.00555032	168.267	0.22896	nan	7.59349	1
36	69.1453	40.3701	-0.00531962	161.224	0.115018	nan	9.33414	1
36	152.173	69.7092	-0.0052315	158.534	0.0761741	nan	7.09127	1
36	126.493	73.3448	-0.00807651	245.394	0.0814387	nan	7.46914	1
36	154.454	85.7494	-0.00564402	171.128	0.0834089	nan	7.69826	1
36	110.911	130.269	-0.00557395	168.989	0.0601791	nan	13.2316	1
36	221.403	142.855	-0.00530409	160.75	0.288976	nan	5.26772	1
36	36.9667	144.835	-0.00502703	152.291	0.314131	nan	4.78497	1
36	120.957	149.537	-0.00559378	169.594	0.0669535	nan	10.9872	1
36	145.541	25.6989	-0.00603087	182.939	0.138747	nan	7.28524	1
36	185.114	25.2556	-0.0056145	170.227	0.184238	nan	4.26761	1
36	62.9081	26.2482	-0.00515919	156.326	0.156246	nan	4.26946	1
36	89.1889	29.1041	-0.0056543	171.442	0.0567396	nan	13.039	1
36	71.3321	66.3042	-0.00616649	187.079	0.0604007	nan	5.79745	1
36	175.933	131.696	-0.00531679	161.138	0.0665129	nan	9.40784	1
36	207.178	143.392	-0.00604981	183.517	0.156828	nan	3.97953	1
36	31.6006	92.4407	-0.00573134	173.794	0.0611077	nan	16.0155	1
37	140.348	32.7582	-0.00496054	150.261	0.206033	nan	8.58164	1
37	172.212	46.6364	-0.00516987	156.652	0.112353	nan	7.79648	1
37	131.608	50.3236	-0.0061808	187.516	0.177289	nan	6.52504	1
37	214.994	153.776	-0.00639592	194.084	0.12531	nan	9.09617	1
37	172.137	6.80726	-0.00576573	174.844	0.0544398	nan	9.59988	1
37	189.146	32.7775	-0.0101155	307.645	0.0491183	nan	7.83418	1
37	34.1592	47.2646	-0.00582787	176.741	0.0973789	nan	8.29288	1
37	53.5014	48.6866	-0.0112103	341.071	0.0717465	nan	5.48434	1
37	106.858	57.1468	-0.010089	306.837	0.0309796	nan	5.59743	1
37	124.109	90.7889	-0.00914536	278.027	0.0300668	nan	5.9946	1
37	186.285	126.202	-0.00573264	173.834	0.122444	nan	8.31371	1
37	150.966	128.718	-0.00519802	157.511	0.0723737	nan	9.75084	1
37	76.0767	145.188	-0.00532299	161.327	0.0677447	nan	6.87346	1
37	151.935	146.458	-0.00478292	144.838	0.263844	nan	4.78756	1
37	46.4704	20.9332	-0.00525586	159.277	0.177053	nan	4.11829	1
37	76.6192	21.9172	-0.00569001	172.532	0.148617	nan	5.63009	1
37	44.5635	52.4748	-0.00543738	164.819	0.170689	nan	4.26414	1
37	71.3401	55.0302	-0.00611196	185.415	0.354702	nan	6.43901	1
37	208.781	68.8234	-0.00262654	79.0022	0.310772	nan	8.02545	1
37	200.761	68.5389	-0.00508852	154.168	0.133348	nan	7.70308	1
37	82.4606	110.628	-0.00534229	161.916	0.161804	nan	3.60637	1
37	163.885	126.176	-0.00550232	166.802	0.0977714	nan	8.32774	1
37	44.3446	127.565	-0.00472732	143.141	0.335341	nan	5.56503	1
37	167.434	148.114	-0.00506573	153.472	0.0983914	nan	7.67353	1
37	67.9956	154.235	-0.00508052	153.924	0.0827735	nan	12.1308	1
37	148.066	156.006	-0.00601442	182.437	0.296889	nan	5.87633	1
37	11.3459	30.202	-0.00318197	95.9601	0.245066	nan	10.9034	1
37	222.89	36.9783	-0.00501655	151.971	0.0681462	nan	11.0677	1
37	75.6309	50.2292	-0.00475931	144.117	0.306273	nan	6.43901	1
37	121.529	67.7635	-0.0049527	150.022	0.333154	nan	7.46914	1
37	180.251	92.2802	-0.00511821	155.075	0.144696	nan	6.64698	1
37	54.9044	110.714	-0.00571439	173.277	0.107147	nan	7.09412	1
37	209.392	120.279	-0.00549767	166.66	0.0687824	nan	12.7049	1
38	58.3322	15.5383	-0.00522222	158.25	0.0892569	nan	8.51328	1
38	12.5294	56.713	0.010283	-312.76	0.264238	nan	17.3768	1
38	44.5569	70.0448	-0.00529454	160.458	0.0897168	nan	8.81598	1
38	142.341	114.126	-0.00554819	168.203	0.0586239	nan	10.2105	1
38	184.866	144.085	-0.0192688	587.101	0.0131621	nan	5.65438	1
38	66.7321	16.9228	-0.00552541	167.507	0.0766297	nan	7.43811	1
38	80.2207	40.5844	-0.00605816	183.772	0.0584536	nan	7.66253	1
38	151.793	62.6281	-0.00520374	157.686	0.0804528	nan	7.09127	1
38	82.922	144.566	-0.00273589	82.3409	0.245816	nan	6.87346	1
38	26.2662	155.61	-0.00512142	155.173	0.134412	nan	5.30976	1
38	126.742	60.9503	-0.00539226	163.442	0.162136	nan	6.1376	1
38	60.2277	61.9005	-0.00545443	165.34	0.143372	nan	7.33755	1
38	148.862	106.269	-0.00540365	163.789	0.0778077	nan	10.2105	1
38	9.63363	116.806	-0.00219125	65.7127	0.2789	nan	11.9566	1
38	143.012	159.505	-0.00562493	170.545	0.196019	nan	6.14673	1
39	99.1356	20.6096	-0.00533275	161.625	0.0803036	nan	4.10116	1
39	189.559	86.3631	-0.00510547	154.686	0.0861568	nan	10.6199	1
39	67.0724	27.1899	-0.00544687	165.109	0.130515	nan	4.26946	1
39	58.9077	47.7646	-0.00620854	188.363	0.364783	nan	5.461	1
39	64.1409	80.6219	-0.00897715	272.891	0.0411956	nan	13.7644	1
39	100.519	106.552	-0.00551806	167.283	0.0982812	nan	5.17747	1
39	41.7455	145.077	-0.00500053	151.482	0.137078	nan	4.78497	1
39	185.656	39.7914	-0.00435335	131.723	0.285115	nan	7.83418	1
39	167.618	71.2937	-0.00246329	74.0183	0.219632	nan	9.88588	1
39	170.776	119.137	-0.00455006	137.729	0.0914153	nan	9.85047	1
39	155.646	149.482	-0.00482396	146.091	0.185703	nan	4.78756	1
40	116.139	16.9621	-0.00678012	205.814	0.0805292	nan	7.59349	1
40	51.822	144.845	-0.00920984	279.995	0.0497196	nan	8.32032	1
40	211.137	22.321	-0.0106504	323.977	0.0249952	nan	18.7875	1
40	53.3205	71.0046	-0.00492264	149.104	0.192442	nan	5.33827	1
40	94.7192	94.6421	-0.0109788	334.003	0.0242664	nan	3.95295	1
40	124.505	139.139	-0.00560669	169.989	0.0477615	nan	10.9872	1
40	8.20572	146.455	-0.0058776	178.259	0.245086	nan	5.3556	1
40	181.1	26.7023	-0.00511318	154.921	0.141115	nan	4.26761	1
40	60.0395	42.4222	-0.00485041	146.899	0.270039	nan	5.461	1
40	57.8514	94.3627	-0.00475795	144.076	0.11667	nan	11.5915	1
40	202.559	109.567	-0.00540677	163.885	0.0959239	nan	12.7049	1
40	77.1133	114.406	-0.00506366	153.409	0.226283	nan	6.54704	1
40	49.8812	127.003	-0.00540476	163.823	0.134864	nan	5.56503	1
40	141.828	132.118	-0.00501903	152.047	0.0923601	nan	9.75084	1
40	159.809	136.134	-0.00534213	161.911	0.0616717	nan	6.49636	1
40	195.674	77.6807	-0.00505884	153.262	0.234486	nan	8.45457	1
40	93.7886	105.797	-0.0060796	184.427	0.135447	nan	6.23235	1
40	88.0955	137.679	-0.00530078	160.649	0.0710576	nan	8.61387	1
41	78.6256	89.2632	-0.00546238	165.582	0.126889	nan	6.91695	1
41	44.1905	115.547	-0.00591202	179.31	0.139725	nan	10.1261	1
41	49.2878	17.9295	-0.0110992	337.679	0.054692	nan	4.11829	1
41	147.249	88.4618	-0.00605877	183.791	0.264887	nan	5.89274	1
41	70.9482	126.456	-0.00517961	156.949	0.169783	nan	5.76282	1
41	25.5397	133.723	-0.0106462	323.849	0.0589164	nan	11.8846	1
41	74.1699	16.8478	-0.00631299	191.552	0.154097	nan	5.63009	1
41	25.2798	34.6073	-0.00644032	195.44	0.336641	nan	5.8377	1
41	131.302	56.8415	-0.00540196	163.738	0.175541	nan	6.1376	1
41	65.5687	66.9318	-0.00548435	166.253	0.0810696	nan	5.79745	1
41	121.757	80.5436	-0.00610889	185.321	0.0494161	nan	8.61691	1
41	48.6642	51.3053	-0.0111521	339.293	0.070435	nan	4.26414	1
42	141.975	44.6068	-0.00589106	178.67	0.18462	nan	11.8392	1
42	73.8942	36.2613	-0.00573229	173.823	0.194359	nan	7.66253	1
42	161.133	54.7039	-0.00528603	160.198	0.278363	nan	5.54833	1
42	54.072	117.759	-0.00587269	178.11	0.264358	nan	7.09412	1
42	187.187	22.8301	-0.00476269	144.22	0.274986	nan	3.61669	1
42	19.9248	36.9315	-0.00525094	159.127	0.248585	nan	5.8377	1
42	155.62	55.3224	-0.00608498	184.591	0.25013	nan	5.54833	1
42	100.275	71.9826	-0.00350788	105.91	0.182496	nan	11.3016	1
42	172.555	106.574	-0.0056358	170.877	0.056382	nan	10.2313	1
42	22.9342	115.473	-0.0055849	169.323	0.226323	nan	8.13379	1
42	20.9707	155.998	-0.00561472	170.233	0.218652	nan	5.30976	1
42	38.7952	11.6273	-0.00594793	180.407	0.344441	nan	6.21879	1
42	31.2652	36.2265	-0.00600206	182.059	0.201835	nan	6.20051	1
42	195.535	143.664	-0.00493016	149.334	0.284877	nan	8.51338	1
42	12.6747	149.406	-0.00570329	172.938	0.288915	nan	5.3556	1
43	154.387	26.7211	-0.00541196	164.043	0.113573	nan	9.90092	1
43	97.4409	48.9653	-0.0151043	459.958	0.0304316	nan	6.89771	1
43	92.7654	63.5371	-0.00605512	183.679	0.0542284	nan	11.3016	1
43	125.016	101.638	-0.00537157	162.81	0.0553299	nan	11.0405	1
43	108.002	122.213	-0.00874443	265.786	0.0301843	nan	11.1944	1
43	106.275	11.5076	-0.00527596	159.891	0.0921259	nan	3.81254	1
43	115.441	87.8197	-0.00289475	87.191	0.178718	nan	9.63483	1
43	114.696	131.185	-0.00577896	175.248	0.0669147	nan	11.1944	1
43	224.881	58.7667	-0.0110286	335.523	0.100403	nan	23.5836	1
43	146.105	94.2423	-0.00577015	174.979	0.145595	nan	5.89274	1
44	121.484	39.6937	-0.0117026	356.102	0.0698786	nan	7.44942	1
44	124.382	6.57278	-0.00544225	164.968	0.097989	nan	11.3138	1
44	226.016	35.2104	-0.104321	3183.81	0.0077813	nan	19.6861	1
44	57.4237	150.997	-0.0126111	383.838	0.0268717	nan	8.32032	1
44	100.695	24.4028	-0.00522207	158.246	0.0736286	nan	4.10116	1
44	145.651	31.381	-0.00547152	165.862	0.0820279	nan	9.49515	1
44	146.629	58.8759	-0.0054134	164.087	0.0939876	nan	9.66736	1
44	214.403	83.7374	-0.00507311	153.698	0.229284	nan	19.684	1
44	165.392	84.4106	-0.00524481	158.94	0.203409	nan	13.3042	1
44	98.9899	101.606	-0.00556051	168.579	0.167718	nan	5.17747	1
44	88.6902	109.382	-0.00562348	170.501	0.113037	nan	6.23235	1
44	128.581	115.217	-0.00570512	172.993	0.0899532	nan	13.5912	1
44	77.6077	151.259	-0.00789316	239.796	0.0769534	nan	14.4935	1
44	199.598	156.829	-0.00553043	167.66	0.319377	nan	6.59053	1
44	43.5793	7.65422	-0.0116477	354.426	0.144678	nan	6.21879	1
44	68.5268	13.2551	-0.00528963	160.308	0.253052	nan	4.80067	1
44	43.9389	68.3544	-0.00500216	151.532	0.317826	nan	4.70133	1
44	92.5079	80.686	-0.00456919	138.313	0.28011	nan	3.88618	1
44	178.826	98.4897	-0.0050678	153.536	0.189653	nan	10.2313	1
44	27.7308	122.042	-0.0057186	173.405	0.187158	nan	8.13379	1
44	66.8809	122.374	-0.00613602	186.149	0.09083	nan	5.76282	1
44	204.602	133.524	-0.00563761	170.932	0.111414	nan	13.602	1
45	175.698	41.0566	-0.00503857	152.643	0.112857	nan	15.3371	1
45	124.639	46.4419	-0.00652929	198.156	0.240367	nan	7.44942	1
45	34.8222	59.3529	-0.00597012	181.084	0.175554	nan	12.8118	1
45	12.1502	92.9789	-0.00594619	180.354	0.151304	nan	7.48371	1
45	69.4299	93.8149	-0.00519739	157.492	0.0722001	nan	10.2606	1
45	32.6983	115.347	-0.00568408	172.351	0.195531	nan	5.72858	1
45	77.9186	128.66	-0.00563588	170.88	0.087896	nan	7.31036	1
45	187.234	26.4464	-0.00434628	131.507	0.331728	nan	3.61669	1
45	14.7158	33.2522	-0.00456313	138.128	0.28283	nan	6.37731	1
45	88.7215	38.1515	-0.00251588	75.6238	0.324651	nan	4.2569	1
45	11.9489	40.6362	-0.00593248	179.935	0.251062	nan	7.88537	1
45	93.5382	98.4145	-0.0045557	137.901	0.298903	nan	3.95295	1
45	154.848	106.444	-0.00279027	84.0012	0.204079	nan	14.1498	1
45	187.895	139.908	-0.00515131	156.085	0.210188	nan	8.51338	1
46	131.042	129.233	-0.00560364	169.895	0.0655227	nan	14.2312	1
46	64.3447	20.5616	-0.0115461	351.323	0.0380942	nan	8.4187	1
46	193.696	153.896	-0.00871152	264.781	0.04134	nan	6.59053	1
46	52.5132	75.1038	-0.00600217	182.063	0.226794	nan	6.28452	1
46	75.7927	75.4197	-0.0052649	159.553	0.214639	nan	4.94297	1
46	89.6155	78.0905	-0.00476928	144.422	0.225663	nan	3.88618	1
46	183.556	114.186	-0.00233154	69.9959	0.308627	nan	5.4287	1
47	103.025	57.9673	-0.00552761	167.574	0.0607888	nan	9.41504	1
47	136.049	101.242	-0.00583628	176.998	0.0784208	nan	11.0405	1
47	81.5494	18.8684	-0.00494618	149.822	0.076853	nan	9.40297	1
47	136.158	31.1709	-0.0053193	161.214	0.0632504	nan	9.49515	1
47	22.1962	48.2656	-0.00536268	162.539	0.180512	nan	7.79651	1
47	66.1699	73.7149	-0.00318493	96.0505	0.304006	nan	7.01154	1
47	8.04414	86.7222	-0.00544109	164.933	0.179326	nan	7.48371	1
47	34.5828	101.292	-0.0054986	166.688	0.0753822	nan	14.1588	1
47	55.2032	130.478	-0.00529994	160.623	0.215967	nan	4.88477	1
47	65.5072	143.282	-0.00538526	163.228	0.0799091	nan	5.58367	1
47	160.248	147.223	-0.00852915	259.213	0.0580679	nan	6.2235	1
47	141.706	111.688	-0.00245753	73.8424	0.206483	nan	8.48679	1
48	104.528	8.11914	-0.00490241	148.486	0.0930681	nan	3.81254	1
48	18.0309	84.9317	-0.00545376	165.319	0.130107	nan	9.96694	1
48	98.817	151.794	-0.00516163	156.4	0.244981	nan	6.24252	1
48	174.012	155.38	-0.00518306	157.055	0.0998622	nan	11.7268	1
48	161.236	5.84426	-0.00554323	168.051	0.0823211	nan	9.00222	1
48	72.7707	15.4992	-0.00553182	167.703	0.147668	nan	4.80067	1
48	113.257	29.7908	-0.00435666	131.824	0.225102	nan	4.43213	1
48	133.875	63.5859	-0.00444002	134.369	0.212285	nan	8.03776	1
48	93.3908	119.151	-0.00523381	158.604	0.0700209	nan	10.8417	1
49	98.6022	158.033	-0.00732484	222.445	0.0998294	nan	6.24252	1
49	115.833	13.9834	-0.00571976	173.441	0.110279	nan	6.51953	1
49	102.597	46.8752	-0.00550431	166.863	0.0959584	nan	11.1003	1
49	72.7005	4.87375	-0.00530291	160.714	0.091461	nan	9.36307	1
49	105.704	66.993	-0.00562364	170.506	0.0793045	nan	9.41504	1
49	93.965	71.6139	-0.00574966	174.353	0.118014	nan	7.22996	1
49	76.3295	85.6147	-0.00517839	156.912	0.26572	nan	10.2092	1
49	91.0427	41.7198	-0.00417442	126.26	0.374418	nan	4.2569	1
49	219.434	111.543	-0.00479117	145.09	0.132953	nan	14.7377	1
50	190.705	32.279	-0.00602732	182.831	0.170902	nan	6.78728	1
50	51.1057	46.9078	-0.00690076	209.497	0.145444	nan	12.3143	1
50	166.325	70.1691	-0.00435667	131.824	0.355561	nan	7.38499	1
50	75.9305	110.445	-0.00703931	213.727	0.0575825	nan	16.1644	1
50	27.2989	113.433	-0.00521068	157.898	0.228626	nan	5.72858	1
50	8.95267	114.433	-0.00615682	186.784	0.252281	nan	8.45026	1
50	140.122	58.5286	-0.00544972	165.196	0.142738	nan	5.68577	1
50	126.898	71.6358	-0.00565612	171.497	0.0613981	nan	10.6522	1
50	195.865	11.1819	-0.00812431	246.853	0.1948	nan	6.20415	1
50	208.399	12.8466	-0.00532668	161.44	0.362839	nan	6.64713	1
50	145.964	64.7341	-0.00539492	163.523	0.159579	nan	8.52298	1
50	94.4991	81.5603	-0.00563805	170.946	0.0991627	nan	5.99074	1
50	48.3071	130.332	-0.00628313	190.641	0.322142	nan	6.24186	1
50	86.5471	138.779	-0.00517754	156.886	0.11301	nan	8.81393	1
50	122.809	155.011	-0.00310481	93.6042	0.202965	nan	10.0019	1
50	179.635	8.10656	-0.00394439	119.237	0.210718	nan	16.5194	1
50	225.417	36.8756	-0.00634695	192.589	0.0943158	nan	12.1301	1
50	226.451	93.032	-0.00734787	223.148	0.130359	nan	19.7956	1
50	61.4215	103.319	-0.00512994	155.433	0.233445	nan	5.86682	1
50	178.865	116.918	-0.00574901	174.334	0.255523	nan	5.4287	1
50	56.1823	135.264	-0.00533451	161.679	0.22927	nan	4.88477	1
50	61.8753	139.041	-0.00395604	119.593	0.295461	nan	5.58367	1
50	184.766	150.704	-0.0058088	176.159	0.0791731	nan	9.48335	1
51	126.078	95.4756	-0.0906708	2767.06	0.00679667	nan	9.55895	1
51	17.3363	115.492	-0.00746914	226.85	0.127767	nan	8.45026	1
51	90.3663	24.4316	-0.00801654	243.563	0.049477	nan	10.4254	1
51	109.137	31.4235	-0.00508878	154.176	0.167472	nan	4.43213	1
51	183.453	58.7537	-0.00555288	168.346	0.121667	nan	15.7018	1
51	28.6395	52.6554	-0.00556697	168.776	0.102481	nan	7.79651	1
51	62.303	82.7888	-0.00471794	142.854	0.160073	nan	8.40618	1
51	97.483	144.342	-0.00545189	165.262	0.10452	nan	7.56986	1
51	154.639	144.528	-0.00535134	162.193	0.090337	nan	6.2235	1
52	82.0842	73.2319	-0.00582337	176.604	0.114152	nan	8.00596	1
52	111.358	9.24234	-0.00591634	179.442	0.127506	nan	6.51953	1
52	77.7748	30.4935	-0.00565048	171.325	0.0629852	nan	9.82065	1
52	158.435	31.7805	-0.005568	168.807	0.0865961	nan	15.992	1
52	58.0643	57.0675	-0.00556883	168.833	0.231729	nan	7.35536	1
52	91.129	64.9634	-0.00593754	180.09	0.138884	nan	7.22996	1
52	146.111	74.6071	-0.00584842	177.369	0.17872	nan	5.64294	1
52	167.314	84.5219	-0.00559353	169.587	0.259229	nan	5.41389	1
52	52.2483	124.45	-0.00890875	270.803	0.0420929	nan	6.71357	1
52	196.063	97.5627	-0.0028111	84.6371	0.30928	nan	14.0131	1
53	60.264	74.6336	-0.00650392	197.382	0.17734	nan	4.79942	1
53	29.6253	28.2789	-0.00535483	162.299	0.0877116	nan	11.2889	1
53	201.758	13.1238	-0.00500188	151.523	0.175662	nan	6.20415	1
53	215.218	14.4399	-0.00512156	155.177	0.147969	nan	7.00259	1
53	85.8658	45.2252	-0.00550428	166.862	0.107425	nan	6.25207	1
53	39.289	74.4299	-0.00632972	192.063	0.332306	nan	5.52348	1
53	24.8693	100.676	-0.00521474	158.022	0.0993321	nan	12.0047	1
53	143.792	138.82	-0.00607034	184.144	0.0897119	nan	7.08046	1
53	197.552	140.638	-0.00504741	152.913	0.172443	nan	16.2413	1
53	7.22183	145.695	-0.00532498	161.388	0.0903208	nan	31.3107	1
53	90.0512	146.867	-0.0058115	176.241	0.0695285	nan	7.84878	1
53	171.316	88.1682	-0.00560695	169.996	0.334814	nan	5.15929	1
53	184.182	121.116	-0.00509511	154.37	0.150902	nan	6.77431	1
53	163.023	148.089	-0.00559272	169.562	0.0776478	nan	9.10966	1
54	10.7313	54.6206	-0.0785866	2398.12	0.346223	nan	18.0157	1
54	85.1887	59.5403	-0.00430503	130.248	0.21139	nan	3.58385	1
54	55.6312	102.375	-0.00580707	176.106	0.138765	nan	5.86682	1
54	105.598	118.767	-0.0053615	162.503	0.128506	nan	18.6776	1
54	221.855	126.08	-0.00441753	133.682	0.242687	nan	3.75596	1
54	135.398	61.6935	-0.00506327	153.397	0.0651905	nan	5.68577	1
54	105.333	91.9967	-0.0062036	188.212	0.275868	nan	5.64757	1
54	171.558	112.46	-0.00905518	275.273	0.0874757	nan	8.56001	1
54	42.7955	133.262	-0.00574159	174.107	0.132386	nan	6.24186	1
54	40.7444	26.3283	-0.00509342	154.318	0.11539	nan	6.15408	1
54	91.8139	51.6285	-0.00286299	86.2214	0.25803	nan	7.26521	1
54	159.788	66.7334	-0.00407467	123.215	0.261105	nan	7.38499	1
55	60.3947	29.3259	-0.00549319	166.523	0.108186	nan	7.74531	1
55	113.967	48.2154	-0.00750056	227.81	0.0568423	nan	7.18784	1
55	68.1417	59.4676	-0.00908358	276.14	0.0405839	nan	3.03979	1
55	33.3093	117.74	-0.0051896	157.254	0.0716	nan	5.47271	1
55	142.934	26.8335	-0.00578153	175.327	0.0836323	nan	9.94947	1
55	67.0178	33.3414	-0.00528774	160.251	0.124826	nan	7.74531	1
55	214.93	42.9713	-0.00571254	173.22	0.123273	nan	12.1079	1
55	123.002	57.6814	-0.0105353	320.462	0.090319	nan	5.90051	1
55	93.3114	98.6409	-0.00539808	163.62	0.0721417	nan	12.1924	1
55	112.289	101.329	-0.00575653	174.563	0.0776047	nan	6.60518	1
55	123.73	138.345	-0.00552516	167.499	0.105075	nan	7.65552	1
55	113.725	159.196	-0.00643772	195.36	0.138688	nan	6.34947	1
55	134.268	18.5309	-0.00467412	141.516	0.154463	nan	4.03961	1
55	206.718	28.9804	-0.00587046	178.041	0.0578097	nan	12.2593	1
55	141.225	50.7199	-0.0055496	168.245	0.0975252	nan	7.88615	1
55	42.8224	70.1844	-0.0113604	345.654	0.100869	nan	5.11892	1
55	179.873	101.178	-0.00565882	171.58	0.0712475	nan	10.9463	1
55	127.872	144.783	-0.00529556	160.489	0.128231	nan	7.65552	1
55	142.599	159.879	-0.00580351	175.997	0.0757143	nan	11.5153	1
55	6.40226	33.2142	-0.00547282	165.901	0.0656832	nan	21.8397	1
55	21.4972	89.1549	-0.00569865	172.796	0.296745	nan	5.88759	1
55	203.055	109.707	-0.00745732	226.49	0.0583088	nan	14.0131	1
55	160.802	110.998	-0.0055997	169.775	0.0628916	nan	8.1352	1
55	140.976	132.323	-0.00529891	160.592	0.25455	nan	7.08046	1
55	111.661	147.315	-0.00276934	83.3621	0.265443	nan	6.70214	1
56	68.0681	44.3672	-0.00543377	164.709	0.185085	nan	5.89377	1
56	100.096	88.5106	-0.00585448	177.554	0.178891	nan	6.29142	1
56	76.2686	130.228	-0.00623536	189.182	0.057307	nan	12.5179	1
56	66.2845	12.4543	-0.00586806	177.968	0.186745	nan	6.50082	1
56	42.5401	13.9043	-0.00479487	145.203	0.239334	nan	4.70997	1
56	47.3853	42.8506	-0.00572722	173.668	0.102737	nan	11.7271	1
56	191.962	71.9497	-0.00523189	158.546	0.067184	nan	11.7925	1
56	55.5313	75.431	-0.00511915	155.103	0.374645	nan	4.79942	1
56	205.832	83.1557	-0.00551299	167.128	0.0699559	nan	13.3479	1
56	108.937	87.1562	-0.00735073	223.235	0.11798	nan	6.03453	1
56	182.444	111.819	-0.00487408	147.621	0.0861946	nan	9.45887	1
56	59.5981	117.375	-0.00550304	166.824	0.0795107	nan	10.2018	1
56	84.9864	121.244	-0.0059897	181.682	0.0488296	nan	12.5179	1
56	105.235	68.0677	-0.00324878	97.9996	0.206474	nan	11.4851	1
56	23.6058	71.084	-0.00548933	166.405	0.239111	nan	5.43905	1
56	18.0307	84.3961	-0.00590169	178.995	0.237087	nan	5.88759	1
57	79.6895	20.8613	-0.010819	329.124	0.0306202	nan	9.00295	1
57	62.6815	17.8653	-0.00546606	165.695	0.177123	nan	6.50082	1
57	114.469	32.9714	-0.00597584	181.259	0.065308	nan	8.10632	1
57	152.866	59.1817	-0.0473656	1444.92	0.0098211	nan	10.2442	1
57	195.391	33.6702	-0.00520948	157.861	0.0822425	nan	11.2177	1
57	143.751	38.1152	-0.00578808	175.526	0.237583	nan	5.6603	1
57	74.0827	72.9646	-0.00498541	151.02	0.0947823	nan	4.1852	1
57	169.26	92.9004	-0.00582616	176.689	0.109957	nan	5.15929	1
57	164.489	120.032	-0.00620564	188.275	0.112035	nan	9.34304	1
57	108.865	155.11	-0.00599903	181.967	0.187979	nan	6.34947	1
57	212.316	7.67573	-0.00542422	164.417	0.141287	nan	7.36058	1
57	70.6718	49.6546	-0.00628237	190.617	0.135048	nan	5.89377	1
57	39.6052	51.6252	-0.00551192	167.095	0.0719911	nan	11.7271	1
57	26.2264	75.8501	-0.00647625	196.537	0.302769	nan	5.43905	1
57	217.739	150.6	-0.0077175	234.433	0.0967874	nan	22.4813	1
57	185.964	152.018	-0.00517747	156.884	0.0961658	nan	7.90199	1
58	132.978	29.1097	-0.0134507	409.472	0.0175889	nan	10.2127	1
58	44.5274	31.1823	-0.00576768	174.903	0.19643	nan	6.15408	1
58	123.696	10.0109	-0.00612015	185.665	0.0493603	nan	13.5778	1
58	88.1066	12.0082	-0.00517798	156.9	0.107817	nan	9.55651	1
58	111.769	17.7531	-0.00596464	180.917	0.0524699	nan	8.137	1
58	132.284	45.8566	-0.00558215	169.239	0.0930724	nan	6.5508	1
58	88.458	58.0723	-0.00506615	153.485	0.158426	nan	3.58385	1
58	133.448	81.2904	-0.00551641	167.232	0.0770226	nan	10.4664	1
58	144.844	99.3697	-0.00557792	169.11	0.0707366	nan	12.0352	1
58	110.574	140.702	-0.00587157	178.075	0.0715326	nan	6.70214	1
58	192.614	10.4244	-0.00578454	175.418	0.101234	nan	7.83543	1
58	149.396	37.703	-0.00601429	182.433	0.262578	nan	5.30629	1
58	192.66	96.1465	-0.00554078	167.976	0.0817382	nan	10.0939	1
58	53.2903	141.834	-0.00451666	136.709	0.0818408	nan	13.551	1
58	132.44	154.457	-0.00582409	176.626	0.10115	nan	10.6985	1
58	224.624	7.73268	-0.00540811	163.926	0.0955375	nan	11.5527	1
58	226.542	39.5402	-0.00501647	151.969	0.25341	nan	12.1079	1
58	185.65	61.9887	-0.00461635	139.753	0.283127	nan	11.7925	1
58	30.2574	83.0015	-0.00455951	138.017	0.143505	nan	8.20919	1
59	99.8992	140.929	-0.00602338	182.71	0.0492212	nan	10.3038	1
59	91.4643	156.49	-0.00574865	174.323	0.0599548	nan	7.65654	1
59	79.3106	8.27224	-0.00591072	179.271	0.0835084	nan	9.55651	1
59	138.278	18.0405	-0.00471398	142.733	0.216875	nan	4.03961	1
59	123.875	77.0584	-0.00591349	179.355	0.083436	nan	10.4664	1
59	106.981	97.3985	-0.00481948	145.954	0.223552	nan	3.43425	1
59	153.245	107.987	-0.00521698	158.09	0.0799158	nan	8.1352	1
59	13.4633	118.634	-0.00457953	138.628	0.164486	nan	11.3271	1
59	224.151	129.053	-0.00382269	115.522	0.267142	nan	3.75596	1
59	24.6346	7.23986	-0.00539169	163.424	0.0935781	nan	7.85627	1
59	43.3754	9.26902	-0.00495316	150.036	0.274209	nan	4.70997	1
59	47.8913	69.4702	-0.00290667	87.5548	0.356567	nan	5.11892	1
59	11.3295	94.0149	-0.00656888	199.365	0.0754754	nan	11.2695	1
59	15.5432	157.024	-0.00611509	185.51	0.308215	nan	13.9668	1
60	73.9988	27.8376	-0.00563529	170.862	0.0757782	nan	8.88963	1
60	162.072	28.291	-0.00526244	159.478	0.0639551	nan	6.89742	1
60	152.845	41.7357	-0.00527161	159.758	0.204276	nan	5.30629	1
60	119.025	53.323	-0.00528244	160.089	0.14477	nan	5.80868	1
60	38.4593	115.889	-0.00638575	193.774	0.25213	nan	5.47271	1
60	49.9015	10.4339	-0.00752034	228.413	0.130926	nan	6.62925	1
60	215.555	16.4965	-0.00510668	154.723	0.249901	nan	9.39675	1
60	50.4218	100.974	-0.00573484	173.901	0.0900948	nan	15.6277	1
60	122.612	128.615	-0.00537203	162.824	0.0617042	nan	7.25778	1
61	143.45	17.1301	-0.00517457	156.795	0.18081	nan	5.25114	1
61	202.019	18.4936	-0.00541183	164.039	0.0931156	nan	7.63846	1
61	115.581	24.9417	-0.00582836	176.756	0.0958504	nan	6.75884	1
61	154.848	137.604	-0.00537139	162.804	0.0667444	nan	7.54206	1
61	137.815	42.3474	-0.00296511	89.3391	0.247278	nan	6.52205	1
61	94.6583	63.5921	-0.00604609	183.404	0.160264	nan	6.6614	1
61	219.152	84.0103	-0.00539523	163.532	0.0848302	nan	13.3479	1
61	104.123	126.63	-0.00598121	181.423	0.0999836	nan	6.92374	1
61	4.56241	41.9537	-0.00551211	167.101	0.113414	nan	19.7818	1
61	71.3466	69.7976	-0.00449534	136.058	0.176637	nan	4.1852	1
61	64.5684	94.3332	-0.00515016	156.05	0.0712105	nan	11.3448	1
61	68.7183	155.202	-0.00546784	165.749	0.086553	nan	13.9303	1
62	102.446	8.90273	-0.00553473	167.791	0.0563359	nan	12.8544	1
62	205.5	28.8074	-0.00533614	161.728	0.072778	nan	10.8855	1
62	60.8906	43.9939	-0.00595871	180.736	0.0583114	nan	7.45593	1
62	94.1237	70.232	-0.0061167	185.559	0.102711	nan	6.6614	1
62	122.675	27.9491	-0.0055525	168.334	0.0769837	nan	7.7051	1
62	24.1341	44.8296	-0.00609165	184.795	0.110315	nan	16.8979	1
62	83.7398	53.5563	-0.00567427	172.052	0.0757868	nan	6.53118	1
62	124.827	53.0541	-0.00469625	142.192	0.358787	nan	5.80868	1
62	110.31	98.2426	-0.0047305	143.238	0.265915	nan	3.43425	1
62	143.037	122.662	-0.00569054	172.548	0.0598341	nan	9.5723	1
62	169.519	127.906	-0.00541956	164.275	0.0689635	nan	9.34304	1
62	180.697	157.908	-0.00550122	166.768	0.0720518	nan	7.90199	1
62	161.606	149.987	-0.00549241	166.499	0.0505525	nan	13.2235	1
63	63.8386	128.453	-0.00573733	173.977	0.167635	nan	5.09996	1
63	31.9721	4.43227	-0.00561296	170.18	0.08649	nan	7.85627	1
63	172.832	25.6031	-0.00556844	168.82	0.0566691	nan	11.0905	1
63	108.532	72.7355	-0.00573302	173.845	0.0640053	nan	11.5943	1
63	79.2156	86.9331	-0.00529382	160.436	0.10266	nan	13.3741	1
63	191.021	86.1864	-0.00544225	164.968	0.0612603	nan	10.0939	1
63	154.182	26.4047	-0.00531872	161.197	0.092664	nan	7.91238	1
63	225.292	26.091	-0.00526097	159.433	0.0572152	nan	13.507	1
63	167.84	53.3353	-0.00493998	149.633	0.076101	nan	10.1183	1
63	50.6988	63.0109	-0.005234	158.61	0.0883581	nan	7.04303	1
63	12.7445	67.6277	-0.00902907	274.476	0.0906442	nan	7.0995	1
63	93.9932	83.8856	-0.00614332	186.372	0.0533936	nan	7.2285	1
63	119.038	99.1844	-0.00590545	179.11	0.0846733	nan	7.55357	1
63	24.646	116.831	-0.00464038	140.486	0.125698	nan	11.3271	1
63	58.761	117.235	-0.00603396	183.033	0.257279	nan	5.15578	1
63	101.525	120.212	-0.00527058	159.727	0.115476	nan	4.68372	1
63	125.485	121.95	-0.00319242	96.279	0.201396	nan	7.25778	1
63	91.288	146.587	-0.00533385	161.658	0.0721297	nan	9.9046	1
63	27.4485	149.721	-0.00898465	273.12	0.0737891	nan	7.00085	1
63	185.261	140	-0.00506046	153.312	0.0873213	nan	9.34197	1
64	71.8543	17.3444	-0.00870027	264.438	0.0301903	nan	8.26772	1
64	115.9	18.1904	-0.00540298	163.769	0.0724049	nan	6.75884	1
64	107.923	39.4907	-0.00536136	162.498	0.079829	nan	3.4301	1
64	212.668	99.0776	-0.00290322	87.4496	0.292645	nan	14.8675	1
64	60.1622	144.209	-0.00510746	154.747	0.0822931	nan	9.12031	1
64	117.921	153.037	-0.00603279	182.997	0.204034	nan	11.1079	1
64	18.6633	71.5482	-0.00554105	167.984	0.213765	nan	7.0995	1
64	122.967	90.1106	-0.00564717	171.224	0.175216	nan	6.00695	1
64	116.562	92.048	-0.00592798	179.797	0.169144	nan	6.69195	1
64	174.467	138.645	-0.00564611	171.192	0.0700358	nan	10.8788	1
64	84.2772	153.85	-0.00556275	168.647	0.0820922	nan	7.65654	1
64	53.1909	157.313	-0.0103929	316.116	0.107896	nan	12.515	1
64	153.655	7.65236	-0.00516236	156.423	0.102535	nan	13.9279	1
64	216.334	68.1841	-0.00570837	173.093	0.182452	nan	8.83891	1
64	100.757	81.3363	-0.00297819	89.7384	0.230673	nan	7.2285	1
64	215.198	146.016	-0.00489195	148.167	0.159182	nan	7.88815	1
65	154.937	71.1835	-0.0161913	493.144	0.0175794	nan	4.95955	1
65	185.853	97.2794	-0.0042937	129.902	0.129344	nan	12.2376	1
65	115.308	123.699	-0.00503782	152.621	0.0821606	nan	7.15838	1
65	78.0513	135.065	-0.00632775	192.003	0.0940963	nan	11.05	1
65	144.326	41.96	-0.00566813	171.864	0.0898239	nan	6.17014	1
65	207.751	143.416	-0.00563712	170.918	0.113996	nan	7.88815	1
65	194.214	156.322	-0.010049	305.616	0.0991122	nan	7.18478	1
65	72.59	45.0511	-0.00514923	156.022	0.106336	nan	8.4502	1
65	60.2637	51.4234	-0.00578493	175.43	0.0897428	nan	7.45593	1
65	175.804	59.576	-0.00518955	157.253	0.0840542	nan	10.1183	1
65	207.062	61.5195	-0.00504192	152.746	0.24405	nan	11.4184	1
65	179.739	69.0782	-0.00489272	148.19	0.1048	nan	10.2847	1
65	224.533	71.4873	-0.00558163	169.223	0.129048	nan	8.83891	1
65	68.4083	79.0547	-0.00553262	167.727	0.139608	nan	9.71218	1
65	162.87	90.3598	-0.00575873	174.63	0.0688715	nan	9.63521	1
65	198.25	95.4499	-0.00553697	167.86	0.171238	nan	11.7503	1
65	30.6247	103.841	-0.005797	175.799	0.103205	nan	11.1431	1
65	16.6344	105.169	-0.00625459	189.769	0.147984	nan	5.70505	1
65	135.842	128.977	-0.00536268	162.539	0.0673269	nan	7.79247	1
65	144.981	135.118	-0.00597196	181.14	0.203417	nan	8.73388	1
65	200.649	153.126	-0.00718052	218.038	0.156735	nan	7.18478	1
65	157.599	33.5413	-0.0052847	160.158	0.162362	nan	6.89742	1
66	187.701	130.982	-0.0216493	659.781	0.012844	nan	9.34197	1
66	156.873	46.6285	-0.0119362	363.232	0.095447	nan	11.0543	1
66	137.133	50.7482	-0.00513927	155.718	0.0764182	nan	8.4284	1
66	78.6802	62.689	-0.00530489	160.774	0.0679492	nan	8.25237	1
66	32.4223	29.1	-0.00490128	148.452	0.0634706	nan	11.6396	1
66	99.9108	58.2697	-0.00523118	158.524	0.141477	nan	7.10844	1
66	128.775	88.5748	-0.0056727	172.004	0.117454	nan	6.00695	1
66	98.4047	104.508	-0.00537875	163.029	0.0594431	nan	12.1545	1
66	68.037	105.135	-0.00491514	148.875	0.0746903	nan	11.3448	1
66	43.7113	142.797	-0.00575033	174.374	0.14936	nan	6.13351	1
66	150.102	143.466	-0.00521136	157.919	0.111117	nan	5.29809	1
66	41.8522	5.96124	-0.00645846	195.993	0.094202	nan	9.9977	1
67	122.549	112.568	-0.00705077	214.077	0.049996	nan	7.08228	1
67	219.333	56.7871	-0.00791062	240.329	0.062704	nan	11.785	1
67	90.0031	45.9323	-0.00570131	172.877	0.0565853	nan	9.86682	1
67	42.8302	58.6057	-0.0054552	165.363	0.0863211	nan	9.01777	1
67	150.516	102.141	-0.00566759	171.848	0.0680772	nan	9.35115	1
67	48.0203	31.2546	-0.00583083	176.832	0.208092	nan	6.69595	1
67	148.648	32.7849	-0.00504708	152.903	0.23951	nan	4.78235	1
67	155.752	83.8661	-0.00493711	149.546	0.122996	nan	8.0497	1
67	46.8451	89.1544	-0.00585939	177.704	0.0800149	nan	10.0713	1
67	68.6735	126.83	-0.00470436	142.44	0.116536	nan	5.09996	1
67	136.502	143.003	-0.00569296	172.622	0.0744881	nan	10.626	1
67	7.13775	147.612	-0.00478477	144.895	0.253552	nan	7.17976	1
67	107.257	156.146	-0.00574428	174.189	0.0599985	nan	11.1079	1
67	49.7665	141.821	-0.00602475	182.752	0.200217	nan	6.13351	1
68	88.8761	14.0955	-0.00524235	158.865	0.0722121	nan	17.3291	1
68	64.0998	20.2121	-0.0056078	170.022	0.0581804	nan	8.26772	1
68	19.9793	100.548	-0.00578971	175.576	0.153191	nan	5.70505	1
68	102.992	115.764	-0.00511635	155.018	0.0765413	nan	4.68372	1
68	70.1127	117.648	-0.0058509	177.444	0.114116	nan	5.47893	1
68	87.2847	118.072	-0.00528422	160.143	0.0793075	nan	9.67873	1
68	25.9238	142.888	-0.00587972	178.324	0.128074	nan	7.00085	1
68	142.822	20.6471	-0.00568734	172.451	0.201534	nan	9.01483	1
68	145.895	47.9273	-0.00635823	192.934	0.238003	nan	6.17014	1
68	181.841	49.8383	-0.00581633	176.389	0.0917615	nan	11.4571	1
68	152.989	57.6461	-0.00390175	117.935	0.352311	nan	8.79378	1
69	38.8622	17.7423	-0.00747688	227.087	0.169463	nan	9.05429	1
69	140.608	117.069	-0.00510309	154.613	0.223066	nan	6.63418	1
69	154.693	27.0293	-0.00548135	166.162	0.133688	nan	6.8067	1
69	107.799	36.0628	-0.00495539	150.104	0.0993938	nan	3.4301	1
69	80.7674	38.9992	-0.00615428	186.707	0.0768701	nan	6.1554	1
69	117.45	48.158	-0.0139592	424.997	0.032869	nan	5.28786	1
69	79.2185	99.4299	-0.00586965	178.017	0.111336	nan	8.88375	1
69	50.838	119.031	-0.00481352	145.772	0.20791	nan	4.4337	1
69	14.1846	146.238	-0.0054127	164.066	0.222526	nan	7.17976	1
69	65.6584	158.402	-0.00551319	167.134	0.0878101	nan	12.515	1
69	42.4623	34.989	-0.0057191	173.42	0.117512	nan	6.53284	1
69	65.6333	40.2542	-0.00530583	160.803	0.251146	nan	4.5852	1
69	173.69	109.941	-0.00633627	192.263	0.103551	nan	6.99969	1
69	141.521	123.64	-0.00448827	135.842	0.373768	nan	4.93351	1
69	144.583	149.903	-0.00550904	167.007	0.0924141	nan	8.47896	1
70	172.36	18.9523	-0.0092874	282.363	0.0737751	nan	14.639	1
70	215.037	28.9537	-0.011316	344.298	0.0884288	nan	6.00166	1
70	119.981	129.121	-0.00491509	148.873	0.168335	nan	4.85294	1
70	184.423	27.2461	-0.00595668	180.674	0.11258	nan	4.96526	1
70	212.426	72.5873	-0.00531372	161.044	0.208531	nan	4.83189	1
70	172.406	103.06	-0.00569083	172.557	0.0942324	nan	6.99969	1
70	115.486	113.096	-0.00596764	181.008	0.0581123	nan	7.08228	1
70	88.7345	132.242	-0.00553277	167.731	0.0934072	nan	11.05	1
70	28.6855	6.04382	-0.00582296	176.591	0.226544	nan	13.167	1
70	86.7944	64.1931	-0.00490714	148.631	0.115001	nan	6.05419	1
70	172.839	82.128	-0.00430573	130.269	0.25963	nan	11.287	1
70	30.7481	91.271	-0.00488691	148.013	0.117778	nan	12.5705	1
70	34.6919	127.65	-0.0027845	83.8249	0.294348	nan	9.42049	1
70	153.688	134.434	-0.00409626	123.874	0.121354	nan	8.73388	1
71	41.9592	105.124	-0.0101946	310.061	0.0813572	nan	12.1977	1
71	166.628	72.7041	-0.00553565	167.819	0.0793757	nan	11.287	1
71	92.8239	74.469	-0.00978516	297.56	0.11773	nan	3.35953	1
71	120.111	80.4497	-0.0053776	162.994	0.0656197	nan	11.8774	1
71	118.274	143.399	-0.00498605	151.04	0.0689102	nan	9.53122	1
71	128.379	158.508	-0.0168997	514.773	0.0263637	nan	17.5048	1
71	14.1859	17.9268	-0.00538511	163.223	0.0712835	nan	18.7468	1
71	104.948	23.8967	-0.00570555	173.007	0.3244	nan	5.81452	1
71	147.963	28.0519	-0.00463747	140.397	0.308924	nan	4.78235	1
71	75.3233	41.8717	-0.00516456	156.49	0.123341	nan	6.1554	1
71	95.5934	63.9168	-0.00494921	149.915	0.143302	nan	5.63975	1
71	150.868	90.2649	-0.00426655	129.073	0.126929	nan	8.0497	1
71	64.7693	116.436	-0.0057904	175.597	0.11075	nan	5.47893	1
71	146.432	123.171	-0.0074083	224.993	0.152934	nan	4.93351	1
71	91.8376	144.612	-0.00570125	172.876	0.187317	nan	7.10208	1
71	154.443	146.503	-0.00534993	162.149	0.0685275	nan	5.29809	1
72	146.681	38.4182	-0.00383727	115.967	0.151045	nan	5.96681	1
72	131.026	16.9017	-0.00548256	166.199	0.301228	nan	10.3742	1
72	105.712	73.9928	-0.00522402	158.305	0.0572465	nan	7.41777	1
72	52.7625	46.909	-0.00571065	173.162	0.191137	nan	10.2364	1
72	123.975	57.4657	-0.00576654	174.869	0.0934237	nan	7.09873	1
72	117.042	58.9906	-0.00531588	161.11	0.122478	nan	7.09873	1
72	66.8292	83.8668	-0.00504999	152.992	0.126824	nan	10.6429	1
72	143.769	95.6659	-0.00593597	180.042	0.0682423	nan	7.2166	1
72	78.4399	114.142	-0.0055881	169.421	0.116559	nan	9.03498	1
72	46.771	117.266	-0.00468784	141.935	0.242269	nan	4.4337	1
72	113.525	126.356	-0.00535029	162.16	0.0897251	nan	7.02358	1
72	186.075	145.233	-0.0145959	444.434	0.0286698	nan	11.4826	1
72	200.502	5.62404	-0.00410248	124.064	0.270277	nan	23.838	1
72	72.2861	138.548	-0.00288623	86.9308	0.200097	nan	11.2066	1
73	139.12	10.4117	-0.0516512	1575.76	0.00590002	nan	10.3742	1
73	114.229	20.6695	-0.00569112	172.566	0.0626512	nan	9.8263	1
73	100.312	27.4059	-0.00605417	183.65	0.191009	nan	5.81452	1
73	200.984	29.4572	-0.00550653	166.93	0.226061	nan	14.0624	1
73	220.933	30.0726	-0.00600324	182.095	0.309809	nan	6.00166	1
73	113.097	51.1593	-0.00551319	167.134	0.30786	nan	5.28786	1
73	208.164	70.3104	-0.00721465	219.081	0.167935	nan	4.83189	1
73	198.134	98.1497	-0.00551692	167.248	0.269438	nan	10.9654	1
73	107.885	106.162	-0.00552694	167.554	0.0722703	nan	10.2889	1
73	51.8317	23.3085	-0.00645689	195.946	0.0817785	nan	10.133	1
73	33.4941	25.0337	-0.00440447	133.284	0.186876	nan	9.05429	1
73	159.012	40.482	-0.00537406	162.886	0.109634	nan	11.5477	1
73	37.5412	51.8014	-0.00333972	100.776	0.212245	nan	15.9883	1
73	72.6469	52.1501	-0.00547424	165.945	0.0608081	nan	10.6211	1
73	13.3483	108.13	-0.0055788	169.137	0.129722	nan	9.88755	1
73	119.574	133.957	-0.00510466	154.661	0.122022	nan	4.85294	1
73	57.0488	139.651	-0.00592354	179.662	0.282786	nan	3.24645	1
73	186.918	31.539	-0.00388976	117.569	0.297962	nan	4.96526	1
73	217.739	56.2343	-0.00533902	161.816	0.274408	nan	15.62	1
73	17.8707	73.5018	-0.00528067	160.035	0.341057	nan	7.98979	1
73	209.622	91.8591	-0.00562378	170.51	0.0974895	nan	7.51936	1
73	33.4824	136.993	-0.00574243	174.133	0.127237	nan	9.42049	1
74	95.897	97.6199	-0.00842053	255.897	0.117121	nan	11.646	1
74	43.1235	28.4897	-0.00596171	180.827	0.144231	nan	6.53284	1
74	132.949	28.9065	-0.00542304	164.381	0.101779	nan	6.87293	1
74	113.465	31.1938	-0.00547276	165.9	0.102099	nan	7.47082	1
74	106.601	52.2482	-0.00507159	153.651	0.156198	nan	3.88473	1
74	25.824	72.7383	-0.00539231	163.443	0.236143	nan	7.98979	1
74	99.454	86.5304	-0.00543257	164.672	0.0945173	nan	11.646	1
74	23.0413	144.139	-0.00600018	182.002	0.211333	nan	5.44458	1
74	54.3524	145.735	-0.00551352	167.144	0.308976	nan	3.49996	1
74	99.9351	9.77762	-0.00522388	158.301	0.202639	nan	3.45379	1
74	219.765	100.526	-0.0053491	162.124	0.270146	nan	8.07368	1
75	138.561	68.9416	-0.00602383	182.724	0.086475	nan	6.2458	1
75	136.869	93.5533	-0.00567313	172.017	0.0787701	nan	7.2166	1
75	78.4649	19.5089	-0.00547505	165.969	0.0978225	nan	7.38125	1
75	142.959	28.3148	-0.00584281	177.197	0.184785	nan	5.01084	1
75	83.1712	54.5589	-0.00526824	159.655	0.0726938	nan	10.293	1
75	100.119	60.552	-0.00568048	172.241	0.119053	nan	5.63975	1
75	185.088	61.8055	-0.00496269	150.327	0.108416	nan	7.66442	1
75	5.98328	78.2995	-0.0084988	258.287	0.115706	nan	12.8191	1
75	45.8442	84.3037	-0.00717609	217.903	0.180518	nan	9.13135	1
75	6.17402	114.934	-0.00584009	177.114	0.146039	nan	5.93343	1
75	160.578	125.131	-0.00586696	177.935	0.21597	nan	10.1686	1
75	200.118	127.693	-0.00566297	171.707	0.159683	nan	12.2701	1
75	57.2578	133.665	-0.00559404	169.602	0.236078	nan	5.9163	1
75	177.668	153.054	-0.00453835	137.371	0.135506	nan	7.77092	1
75	217.973	92.6541	-0.00559114	169.514	0.193875	nan	8.07368	1
76	225.346	42.5916	-0.00546798	165.753	0.116744	nan	13.2738	1
76	172.1	19.032	-0.0072791	221.048	0.0608704	nan	15.7411	1
76	143.144	54.0794	-0.00520555	157.741	0.0655594	nan	7.33239	1
76	104.825	129.316	-0.00569498	172.684	0.0564747	nan	9.18947	1
76	86.5296	149.331	-0.0116862	355.599	0.0228203	nan	7.0511	1
76	175.739	50.7949	-0.00791126	240.349	0.0358742	nan	8.43791	1
77	10.2947	30.5	-0.0186714	568.863	0.0159159	nan	23.8347	1
77	95.0128	30.2299	-0.00601265	182.383	0.230709	nan	6.00448	1
77	23.8985	9.55681	-0.0101272	308.003	0.0236272	nan	18.2101	1
77	96.8651	11.3598	-0.00445897	134.948	0.245558	nan	3.45379	1
77	102.352	20.1594	-0.00584689	177.322	0.0807256	nan	6.52447	1
77	191.655	57.8546	-0.00588905	178.609	0.106807	nan	7.66442	1
77	109.652	67.7083	-0.00569646	172.729	0.0624494	nan	7.41777	1
77	159.5	79.376	-0.00317127	95.6334	0.148601	nan	4.93733	1
77	127.273	80.0382	-0.00321732	97.0391	0.251144	nan	7.41715	1
77	53.8534	128.826	-0.00651454	197.706	0.186362	nan	5.9163	1
77	223.735	129.173	-0.00567377	172.036	0.101285	nan	13.5767	1
77	108.768	154.66	-0.00493265	149.41	0.349823	nan	17.5096	1
77	39.1267	34.8139	-0.00477126	144.482	0.11985	nan	7.4813	1
77	167.778	47.9991	-0.0030234	91.1189	0.204361	nan	8.05457	1
77	78.2881	92.7574	-0.00332555	100.343	0.146755	nan	7.13602	1
77	83.4824	138.068	-0.00569175	172.585	0.0632161	nan	9.20393	1
78	156.44	17.4361	-0.00554518	168.11	0.124941	nan	5.4998	1
78	144.763	69.6841	-0.00461766	139.793	0.244839	nan	3.57559	1
78	58.7733	71.13	-0.00337263	101.781	0.361338	nan	9.43819	1
78	67.2527	115.809	-0.00587874	178.294	0.166972	nan	8.72735	1
78	183.474	127.637	-0.00519571	157.441	0.18534	nan	5.73026	1
78	181.195	159.978	-0.00547369	165.928	0.131944	nan	7.77092	1
78	61.8595	11.5608	-0.00368933	111.45	0.189048	nan	7.08622	1
78	137.294	23.5818	-0.00587734	178.251	0.135988	nan	6.87293	1
78	82.1324	64.8759	-0.0100668	306.158	0.0751689	nan	7.40447	1
78	123.33	73.7563	-0.00580129	175.93	0.109117	nan	7.41715	1
78	146.955	80.2119	-0.00539084	163.398	0.0799881	nan	10.7535	1
78	58.9494	97.5062	-0.00437265	132.312	0.160484	nan	6.18202	1
78	209.033	99.3554	-0.00535128	162.191	0.222385	nan	7.51936	1
78	18.4717	118.003	-0.00553688	167.857	0.140679	nan	7.69924	1
78	170.666	134.042	-0.00550513	166.888	0.0752452	nan	9.75599	1
78	20.4163	148.909	-0.00547865	166.079	0.123801	nan	5.44458	1
78	42.0823	92.6241	-0.00599099	181.721	0.0999044	nan	8.79941	1
78	30.694	95.8785	-0.00487121	147.534	0.230733	nan	6.93399	1
78	179.556	108.939	-0.00533491	161.691	0.123855	nan	4.19286	1
79	37.0444	157.578	-0.00725317	220.257	0.16782	nan	11.2807	1
79	124.453	100.392	-0.00810424	246.24	0.0769823	nan	7.15293	1
79	121.711	142.867	-0.00534323	161.945	0.0669528	nan	8.54529	1
79	198.565	23.3871	-0.00549124	166.464	0.130391	nan	3.38302	1
79	108.238	48.7253	-0.00513301	155.526	0.109973	nan	3.88473	1
79	36.3611	64.3407	-0.00572715	173.666	0.0713194	nan	11.8395	1
79	87.3229	79.4893	-0.00545891	165.477	0.083774	nan	8.20957	1
79	128.451	125.332	-0.00460643	139.45	0.23517	nan	4.76652	1
79	138.945	145.576	-0.00559851	169.739	0.0528546	nan	9.53024	1
79	205.113	10.9827	-0.0054686	165.773	0.0980822	nan	10.1342	1
80	200.137	45.1255	-0.00495495	150.09	0.0960821	nan	13.3663	1
80	52.9266	151.384	-0.00428349	129.59	0.233118	nan	4.36825	1
80	159.788	6.30893	-0.00527427	159.839	0.155005	nan	6.81278	1
80	54.8456	10.5507	-0.00603925	183.195	0.0500693	nan	7.08622	1
80	208.574	20.5075	-0.00610045	185.063	0.0689876	nan	10.1342	1
80	93.8991	44.8555	-0.00553671	167.852	0.0754953	nan	8.44797	1
80	29.1126	73.7019	-0.00562175	170.448	0.0960601	nan	11.8395	1
80	115.993	79.5025	-0.00714048	216.816	0.0535257	nan	9.31882	1
80	33.7918	89.675	-0.00578923	175.561	0.104128	nan	6.93399	1
80	55.4062	91.1096	-0.00519253	157.344	0.137473	nan	6.11148	1
80	10.7996	118.65	-0.006122	185.721	0.10282	nan	5.93343	1
80	160.658	135.3	-0.00514048	155.755	0.0844136	nan	9.5456	1
80	80.0291	146.6	-0.00544593	165.08	0.101401	nan	7.0511	1
80	76.1348	12.5051	-0.0046413	140.515	0.107774	nan	6.19791	1
80	49.3794	70.2172	-0.00365563	110.421	0.204505	nan	9.43819	1
80	168.432	109.385	-0.00446756	135.21	0.0731624	nan	11.1334	1
80	210.89	133.57	-0.00595204	180.532	0.0986256	nan	5.92894	1
80	172.088	143.694	-0.00256983	77.2709	0.265849	nan	9.75599	1
80	41.762	147.331	-0.00545208	165.268	0.102582	nan	11.2807	1
81	194.126	33.1867	-0.0305206	930.627	0.0063135	nan	6.93667	1
81	127.854	14.9063	-0.00608307	184.533	0.049719	nan	12.8209	1
81	100.417	26.3904	-0.0070802	214.976	0.103189	nan	6.33785	1
81	114.586	59.3229	-0.0049546	150.08	0.0590826	nan	8.95148	1
81	155.977	11.9558	-0.00576513	174.826	0.147912	nan	5.4998	1
81	46.4224	27.3814	-0.00815327	247.737	0.0976924	nan	5.9195	1
81	58.592	42.0551	-0.00523297	158.578	0.0605355	nan	12.3643	1
81	159.763	47.199	-0.00537984	163.063	0.0644413	nan	8.05457	1
81	143.953	61.3671	-0.0056192	170.37	0.0995956	nan	6.98014	1
81	95.7748	64.9894	-0.00572858	173.71	0.0718968	nan	13.6429	1
81	68.7379	74.0269	-0.00541232	164.054	0.0665533	nan	10.3771	1
81	95.7716	79.6668	-0.00976659	296.993	0.0336975	nan	8.45064	1
81	120.172	90.9318	-0.00535515	162.309	0.0852968	nan	3.95262	1
81	199.546	92.5444	-0.00771681	234.412	0.0589036	nan	5.93259	1
81	69.0168	127.721	-0.00570558	173.008	0.0912175	nan	7.44335	1
81	95.6072	129.544	-0.00551775	167.273	0.0640267	nan	9.22071	1
81	137.857	136.108	-0.00525621	159.288	0.0780818	nan	9.53024	1
81	156.027	149.858	-0.00532829	161.489	0.15117	nan	5.73221	1
81	195.911	154.585	-0.00561747	170.318	0.0683109	nan	5.92633	1
81	38.0925	49.9331	-0.00542513	164.445	0.0554155	nan	10.6964	1
81	217.416	82.161	-0.00510322	154.617	0.07928	nan	11.5384	1
81	158.735	84.2536	-0.00271142	81.5939	0.19237	nan	4.93733	1
81	186.355	122.684	-0.00535417	162.279	0.153656	nan	5.73026	1
82	84.7338	95.8194	-0.00608459	184.579	0.0774463	nan	7.13602	1
82	5.67565	102.562	-0.00570829	173.09	0.0675959	nan	16.8848	1
82	40.785	102.422	-0.00566237	171.688	0.0913848	nan	4.42935	1
82	182.386	112.033	-0.00506398	153.419	0.126494	nan	4.19286	1
82	124.853	122.205	-0.00501712	151.988	0.219794	nan	4.76652	1
82	106.554	27.9735	-0.00573459	173.893	0.0911875	nan	6.33785	1
82	223.794	39.5899	-0.00533124	161.579	0.157544	nan	7.55119	1
82	100.024	50.6737	-0.00256763	77.2039	0.286561	nan	8.4416	1
82	80.6491	107.409	-0.00530974	160.922	0.0841877	nan	6.3496	1
82	203.932	117.269	-0.0054519	165.263	0.0651784	nan	12.4058	1
82	26.3206	51.8507	-0.00533175	161.594	0.0713108	nan	11.9271	1
82	29.1382	121.643	-0.00531275	161.014	0.216214	nan	5.56543	1
83	112.907	5.79949	-0.00538183	163.123	0.129328	nan	6.21079	1
83	75.2483	54.9956	-0.00548449	166.258	0.0856009	nan	5.64012	1
83	176.633	87.7296	-0.00586672	177.927	0.0655239	nan	7.36794	1
83	43.9374	123.227	-0.00943841	286.974	0.0318448	nan	10.689	1
83	76.8259	129.044	-0.00560171	169.836	0.0684143	nan	7.92038	1
83	44.4921	133.901	-0.00545221	165.272	0.0884122	nan	10.3947	1
83	173	22.5629	-0.00609259	184.823	0.0665089	nan	9.21064	1
83	40.8479	29.3725	-0.00574723	174.279	0.194088	nan	5.9195	1
83	68.7392	32.0395	-0.00526578	159.58	0.0850116	nan	12.7533	1
83	176.399	43.2462	-0.00302114	91.0498	0.249919	nan	6.01634	1
83	218.936	45.3712	-0.00505788	153.233	0.183664	nan	7.55119	1
83	182.231	59.4783	-0.00544479	165.045	0.0781319	nan	9.89838	1
83	151.299	60.4587	-0.00529922	160.601	0.085716	nan	7.40223	1
83	141.635	67.9513	-0.00557568	169.042	0.0874642	nan	3.57559	1
83	54.2341	130.276	-0.00565767	171.545	0.0600065	nan	9.50644	1
83	34.9391	5.08024	-0.00222211	66.6548	0.28354	nan	18.0632	1
83	196.711	20.5573	-0.00397428	120.15	0.241111	nan	3.38302	1
83	70.8482	93.1882	-0.00482554	146.139	0.12493	nan	6.50892	1
83	64.9003	95.8318	-0.00455729	137.95	0.301129	nan	4.15682	1
83	188.202	104.444	-0.00496049	150.26	0.0801989	nan	9.5608	1
83	52.2495	155.699	-0.00469379	142.117	0.303386	nan	4.36825	1
83	195.308	160.481	-0.00436305	132.019	0.261363	nan	5.92633	1
84	52.367	106.095	-0.00620009	188.105	0.164833	nan	5.42044	1
84	165.46	27.8532	-0.00502456	152.216	0.195436	nan	9.21064	1
84	138.693	38.9818	-0.0053797	163.058	0.0566561	nan	9.93506	1
84	46.2665	43.034	-0.00573693	173.965	0.0833718	nan	10.6964	1
84	92.918	105.242	-0.00566769	171.851	0.073705	nan	10.4903	1
84	129.021	105.897	-0.00554967	168.247	0.165252	nan	4.02647	1
84	73.4414	110.783	-0.00533615	161.729	0.0691234	nan	7.95839	1
84	31.2894	116.51	-0.00583419	176.934	0.268517	nan	5.56543	1
84	210.736	127.643	-0.00579918	175.865	0.0913068	nan	5.92894	1
84	17.7009	158.718	-0.0109395	332.801	0.0375769	nan	13.2209	1
84	188.223	18.8046	-0.00512389	155.248	0.0792816	nan	8.66647	1
84	191.936	57.5292	-0.005638	170.944	0.0768566	nan	9.89838	1
84	59.4751	95.6696	-0.004883	147.894	0.276155	nan	5.42758	1
84	63.9376	122.28	-0.00463378	140.285	0.15183	nan	7.44335	1
84	62.7177	134.565	-0.0027391	82.4388	0.28663	nan	9.30194	1
84	77.0995	153.312	-0.00533601	161.724	0.128244	nan	7.324	1
85	196.588	7.42705	-0.00792966	240.91	0.0971082	nan	13.1308	1
85	79.7851	17.514	-0.00620124	188.14	0.111062	nan	6.19791	1
85	127.402	37.0992	-0.0106459	323.839	0.0587309	nan	11.4472	1
85	182.214	44.7914	-0.00589831	178.892	0.264328	nan	6.01634	1
85	119.783	66.6112	-0.00623786	189.258	0.108506	nan	6.83966	1
85	217.157	118.104	-0.0045821	138.707	0.189231	nan	11.4991	1
85	153	126.159	-0.00517254	156.734	0.0978675	nan	8.10783	1
85	157.788	144.404	-0.0193517	589.634	0.0224253	nan	5.73221	1
85	92.2503	155.003	-0.00575989	174.666	0.243349	nan	4.6481	1
85	103.841	5.71533	-0.00493727	149.551	0.260434	nan	7.56725	1
85	27.0538	21.3314	-0.00638472	193.742	0.126692	nan	10.7365	1
85	187.194	33.4357	-0.00381594	115.316	0.246051	nan	6.93667	1
85	209.803	90.8322	-0.00531131	160.97	0.201004	nan	10.3995	1
85	103.184	107.402	-0.00561681	170.297	0.0883025	nan	7.09566	1
85	101.179	114.208	-0.00529309	160.414	0.0987732	nan	7.09566	1
85	17.8579	145.498	-0.00595054	180.486	0.161575	nan	13.2209	1
85	208.529	64.3911	-0.00514297	155.831	0.168059	nan	7.92122	1
86	119.241	114.73	-0.00833747	253.361	0.0465584	nan	9.34752	1
86	196.246	40.0391	-0.00582291	176.59	0.122151	nan	7.1728	1
86	123.095	93.5925	-0.00547165	165.866	0.165771	nan	3.95262	1
86	214.632	33.067	-0.00587622	178.217	0.113359	nan	11.2467	1
86	27.2692	73.0256	-0.00544419	165.027	0.134625	nan	12.375	1
86	119.746	73.4508	-0.00622863	188.977	0.101954	nan	6.83966	1
86	19.5344	82.6855	-0.00584404	177.235	0.0785825	nan	12.375	1
86	60.3413	83.713	-0.00532189	161.293	0.163929	nan	6.72998	1
86	47.7566	103.245	-0.00515275	156.129	0.361651	nan	5.22299	1
86	22.0012	111.408	-0.00519284	157.353	0.0928981	nan	10.5972	1
86	183.161	84.3121	-0.00509703	154.428	0.149435	nan	5.89188	1
86	199.511	86.6119	-0.00563213	170.765	0.140584	nan	5.93259	1
86	184.837	94.7368	-0.00468785	141.936	0.0938855	nan	10.2741	1
86	181.107	138.494	-0.00538338	163.171	0.0664352	nan	5.14692	1
87	135.037	15.3583	-0.00530922	160.906	0.0689862	nan	7.23772	1
87	100.383	22.2091	-0.00586796	177.965	0.0607345	nan	7.62255	1
87	153.766	12.2849	-0.00538036	163.078	0.0912292	nan	11.1554	1
87	55.9907	32.3906	-0.0112958	343.682	0.0288351	nan	6.36559	1
87	92.885	45.5505	-0.00558944	169.462	0.0914833	nan	7.89659	1
87	69.61	54.8549	-0.00581456	176.335	0.064025	nan	5.64012	1
87	171.928	93.8638	-0.00540184	163.734	0.0738589	nan	7.73101	1
87	44.115	99.5008	-0.0044989	136.167	0.284747	nan	4.42935	1
87	166.85	111.78	-0.00472961	143.211	0.0800212	nan	6.33758	1
87	140.967	113.286	-0.00529396	160.441	0.0827786	nan	9.71445	1
87	53.3463	117.648	-0.00543516	164.752	0.113983	nan	10.9387	1
87	171.524	66.9947	-0.00519605	157.451	0.0581382	nan	13.0822	1
87	148.511	119.407	-0.00509457	154.353	0.152035	nan	5.73376	1
88	135.99	48.5421	-0.00530009	160.628	0.114283	nan	6.14647	1
88	116.5	131.189	-0.00516311	156.446	0.0441452	nan	16.686	1
88	114.733	11.7357	-0.00942371	286.525	0.0923279	nan	6.21079	1
88	22.394	31.004	-0.00526819	159.654	0.11254	nan	10.7365	1
88	84.9919	45.3165	-0.00703159	213.492	0.180861	nan	7.89659	1
88	204.388	57.6384	-0.00516068	156.371	0.0944161	nan	7.92122	1
88	65.6057	79.5203	-0.0070248	213.284	0.106795	nan	6.72998	1
88	159.734	97.2718	-0.00557339	168.972	0.0592059	nan	12.6614	1
88	64.5217	99.9713	-0.00796807	242.083	0.0621492	nan	4.15682	1
88	128.074	109.81	-0.00512626	155.321	0.0803107	nan	4.02647	1
88	192.779	125	-0.00429947	130.078	0.251452	nan	16.3069	1
88	209.089	145.602	-0.00463662	140.371	0.0822882	nan	15.2392	1
89	45.0063	18.2134	-0.00540105	163.71	0.0647459	nan	13.4929	1
89	37.1663	33.089	-0.0571839	1744.68	0.00633754	nan	8.27553	1
89	100.887	73.7239	-0.00551815	167.285	0.0590439	nan	11.2312	1
89	180.329	114.468	-0.00439516	133	0.149954	nan	13.7445	1
89	151.187	155.939	-0.00534774	162.082	0.0611674	nan	13.2904	1
89	107.658	12.2495	-0.00572371	173.561	0.184791	nan	7.09416	1
89	73.103	13.9015	-0.00524235	158.865	0.0721205	nan	7.59612	1
89	164.873	13.3217	-0.00438832	132.791	0.238561	nan	7.94614	1
89	222.528	41.9523	-0.00542666	164.492	0.0762689	nan	11.8865	1
89	153.234	66.0515	-0.00520617	157.76	0.0580916	nan	17.106	1
89	108.193	82.2543	-0.00480799	145.603	0.103406	nan	11.2312	1
89	153.769	117.12	-0.00543038	164.605	0.162146	nan	5.73376	1
89	165.973	123.273	-0.00449645	136.092	0.0820537	nan	7.26023	1
89	148.766	142.818	-0.00545969	165.5	0.0791921	nan	9.16028	1
89	101.482	149.332	-0.00554455	168.091	0.131931	nan	6.25444	1
89	223.581	154.75	-0.00565677	171.517	0.228122	nan	17.1389	1
89	49.7808	30.9913	-0.0049127	148.8	0.30156	nan	3.86192	1
89	208.501	46.8819	-0.0051671	156.567	0.149732	nan	7.80195	1
89	31.3832	146.397	-0.00305537	92.0947	0.223449	nan	11.8178	1
90	105.297	93.5029	-0.00508609	154.094	0.258261	nan	8.50724	1
90	88.6899	8.24642	-0.00557488	169.017	0.065776	nan	12.8525	1
90	209.731	13.1961	-0.00519135	157.308	0.166552	nan	14.3535	1
90	104.816	39.2264	-0.0052961	160.506	0.0700987	nan	8.25435	1
90	135.693	74.1204	-0.0053438	161.962	0.0810734	nan	9.76583	1
90	111.619	155.43	-0.00563359	170.81	0.0965737	nan	11.8296	1
90	197.509	155.509	-0.00471067	142.632	0.211348	nan	15.2392	1
90	98.1753	157.983	-0.00605959	183.816	0.0716861	nan	6.3441	1
90	59.8996	145.825	-0.00570852	173.097	0.102902	nan	18.4923	1
90	17.742	124.743	-0.00511244	154.899	0.298448	nan	7.98671	1
91	224.49	26.7913	-0.00545152	165.251	0.156263	nan	8.82507	1
91	53.822	42.9085	-0.00553881	167.916	0.108777	nan	10.7392	1
91	114.298	64.6103	-0.0043667	132.131	0.247209	nan	8.6374	1
91	126.268	70.2644	-0.00563069	170.721	0.0514083	nan	7.25959	1
91	127.514	31.8315	-0.00545175	165.258	0.0784246	nan	13.2483	1
91	97.2759	35.8677	-0.00567519	172.08	0.0827127	nan	8.25435	1
91	77.9558	35.639	-0.00339587	102.491	0.214642	nan	7.21346	1
91	65.6947	37.6821	-0.00646353	196.148	0.0518115	nan	11.053	1
91	39.0103	41.5544	-0.0144327	439.453	0.0859687	nan	8.66392	1
91	139.417	54.8575	-0.00582104	176.533	0.0672897	nan	7.18534	1
91	187.956	80.8881	-0.00536015	162.461	0.0826664	nan	5.89188	1
91	163.791	83.0524	-0.00545236	165.277	0.100641	nan	13.531	1
91	216.57	109.825	-0.00488133	147.843	0.275697	nan	28.2186	1
91	11.2453	120.098	-0.0226877	691.485	0.0181928	nan	6.77632	1
91	186.066	139.873	-0.0051286	155.392	0.138511	nan	5.14692	1
91	172.087	16.6532	-0.00488378	147.917	0.181243	nan	5.20266	1
91	160.768	109.999	-0.00245409	73.7373	0.282225	nan	6.33758	1
92	207.497	32.334	-0.0102618	312.113	0.0831163	nan	8.15978	1
92	143.426	89.6654	-0.00494574	149.809	0.108631	nan	6.66311	1
92	174.616	159.252	-0.00560551	169.953	0.0933105	nan	22.3593	1
92	64.7889	127.717	-0.0113644	345.776	0.0230375	nan	8.27209	1
92	142.207	16.3483	-0.00561854	170.35	0.0819141	nan	7.23772	1
92	94.3835	26.9109	-0.0056199	170.392	0.0633187	nan	7.48182	1
92	159.433	141.363	-0.00559814	169.727	0.0678886	nan	10.7652	1
92	39.0835	55.3066	-0.00479219	145.121	0.206121	nan	13.7524	1
93	55.3145	127.91	-0.0054763	166.007	0.0609653	nan	9.47637	1
93	140.948	44.9088	-0.00885513	269.166	0.0937434	nan	6.14647	1
93	201.062	44.5316	-0.00530963	160.919	0.234842	nan	7.80195	1
93	125.467	83.173	-0.00541107	164.016	0.073787	nan	9.1338	1
93	10.0419	129.508	-0.00584087	177.138	0.0943285	nan	9.05518	1
93	53.0968	29.0117	-0.00445843	134.931	0.20734	nan	3.86192	1
93	140.724	30.8191	-0.00554396	168.073	0.0718811	nan	7.58276	1
93	82.3795	81.9227	-0.011264	342.711	0.155751	nan	6.12041	1
93	152.265	129.638	-0.00549874	166.693	0.0822585	nan	6.42603	1
93	95.3493	147.127	-0.00549691	166.637	0.062415	nan	6.51716	1
94	143.435	80.0729	-0.00546509	165.665	0.0962413	nan	4.77726	1
94	73.1673	129.745	-0.00565279	171.396	0.0974152	nan	8.62025	1
94	30.7636	158.198	-0.005482	166.182	0.0841817	nan	11.8178	1
94	160.132	5.8738	-0.00563555	170.87	0.0730032	nan	8.82887	1
94	28.9278	32.3072	-0.00612088	185.687	0.157575	nan	8.27553	1
94	85.0803	34.5095	-0.00565356	171.419	0.212771	nan	4.56289	1
94	108.603	58.1157	-0.00551849	167.296	0.0797927	nan	6.83857	1
94	113.797	93.1495	-0.00554282	168.038	0.0763722	nan	8.50724	1
94	169.744	129.477	-0.00549618	166.615	0.103924	nan	7.26023	1
94	136.91	91.0571	-0.00557656	169.069	0.0671251	nan	6.66311	1
95	56.0589	14.1473	-0.00605696	183.736	0.0525526	nan	15.1567	1
95	108.878	29.8362	-0.00504184	152.743	0.0699717	nan	9.89732	1
95	85.5092	87.1824	-0.0114889	349.577	0.124619	nan	6.12041	1
95	128.551	100.612	-0.0101442	308.522	0.029374	nan	12.6957	1
95	171.045	100.152	-0.00521817	158.127	0.0830624	nan	10.5205	1
95	14.5469	29.708	-0.00459015	138.953	0.305116	nan	3.58097	1
95	72.9038	94.2327	-0.00503085	152.408	0.166448	nan	7.30377	1
96	148.285	30.2539	-0.00619378	187.913	0.072368	nan	7.58276	1
96	176.462	58.3245	-0.00543726	164.816	0.0574156	nan	13.3142	1
96	13.1777	71.6003	-0.00563879	170.969	0.106248	nan	11.9694	1
96	115.294	118.116	-0.00577338	175.077	0.0515959	nan	10.6959	1
96	169.405	12.1951	-0.00576152	174.715	0.06938	nan	5.20266	1
96	159.373	29.6469	-0.00599353	181.799	0.129819	nan	10.6664	1
96	93.2901	56.3466	-0.00556741	168.789	0.0551518	nan	11.0799	1
96	83.8911	66.7899	-0.00574971	174.355	0.182953	nan	6.1552	1
96	27.5042	104.524	-0.0059392	180.14	0.0764549	nan	14.5453	1
96	112.039	107.927	-0.00531793	161.172	0.0701061	nan	10.6959	1
96	57.8137	157.67	-0.00531862	161.193	0.119766	nan	12.0943	1
96	83.0461	11.3874	-0.00255913	76.9443	0.192473	nan	15.6589	1
96	218.679	20.1493	-0.00578529	175.441	0.0823825	nan	6.95239	1
96	151.699	22.2386	-0.00580492	176.04	0.0824385	nan	8.71189	1
96	209.625	40.2114	-0.0053553	162.313	0.0975221	nan	8.15978	1
96	75.3796	50.6979	-0.00551914	167.316	0.0742642	nan	7.58513	1
96	215.383	75.4941	-0.00455281	137.813	0.131216	nan	22.2842	1
96	88.2816	80.2906	-0.00473435	143.355	0.256346	nan	6.12355	1
96	26.1144	119.725	-0.00388434	117.404	0.176086	nan	8.22237	1
96	17.9751	120.89	-0.00588097	178.362	0.0945833	nan	6.77632	1
96	196.228	137.23	-0.00500368	151.578	0.100253	nan	6.148	1
97	128.846	38.6505	-0.00473654	143.422	0.142234	nan	11.6692	1
97	71.8153	64.9782	-0.00865819	263.153	0.0578742	nan	12.211	1
97	131.932	71.2695	-0.00595459	180.61	0.0689669	nan	7.33756	1
97	61.8524	119.983	-0.00707911	214.943	0.0579151	nan	8.27209	1
97	100.871	127.525	-0.00554094	167.981	0.0497279	nan	16.8063	1
97	152.258	159.523	-0.00556061	168.581	0.162091	nan	5.82268	1
97	218.67	27.1017	-0.0055836	169.283	0.129549	nan	4.45582	1
97	99.348	32.5083	-0.00546371	165.623	0.0554566	nan	7.48182	1
97	126.236	56.9495	-0.00600421	182.125	0.0842524	nan	10.7251	1
97	6.39742	91.5472	-0.0117988	359.038	0.024819	nan	11.6481	1
97	213.388	98.6914	-0.00567152	171.968	0.112309	nan	8.73919	1
98	148.909	146.105	-0.0054122	164.05	0.0818848	nan	11.8543	1
98	70.6684	32.4497	-0.00837257	254.433	0.0416348	nan	14.5583	1
98	220.805	42.7599	-0.00770691	234.109	0.10892	nan	7.79311	1
98	194.461	83.1668	-0.0061816	187.541	0.11597	nan	6.6994	1
98	52.0364	88.6442	-0.00604893	183.49	0.0800299	nan	8.70777	1
98	191.688	111.289	-0.00561007	170.092	0.108986	nan	13.838	1
98	158.236	132.013	-0.00782445	237.698	0.0493259	nan	6.42603	1
98	20.7507	150.993	-0.0129834	395.206	0.0159839	nan	12.3362	1
98	28.4524	6.68672	-0.0049538	150.055	0.152408	nan	24.1656	1
98	131.223	27.2259	-0.00526583	159.582	0.0740693	nan	10.1579	1
98	88.4935	70.8771	-0.00556234	168.634	0.186311	nan	6.1552	1
98	141.613	72.5103	-0.00665763	202.074	0.192114	nan	6.51475	1
98	125.14	74.0451	-0.00512868	155.394	0.0930824	nan	7.33756	1
98	193.062	76.6149	-0.00563711	170.917	0.146939	nan	6.6994	1
98	138.941	78.4517	-0.00541408	164.108	0.253708	nan	4.77726	1
98	40.6506	143.595	-0.0056365	170.899	0.125647	nan	6.92957	1
98	205.06	107.727	-0.00508372	154.022	0.166553	nan	5.69604	1
98	210.71	107.01	-0.0039737	120.132	0.309723	nan	5.69604	1
98	165.408	109.034	-0.00301895	90.9829	0.193726	nan	10.5205	1
98	84.1297	126.045	-0.00595552	180.639	0.123212	nan	6.07	1
98	117.272	142.503	-0.00253394	76.1751	0.193955	nan	15.6718	1
99	125.936	128.006	-0.00500238	151.538	0.21055	nan	13.7837	1
99	88.4609	26.0803	-0.01767	538.29	0.0144082	nan	8.12474	1
99	38.25	30.8632	-0.00524956	159.085	0.183907	nan	9.43342	1
99	168.425	38.5542	-0.00485883	147.156	0.0836078	nan	12.6996	1
99	15.039	59.7765	-0.0053383	161.794	0.0721032	nan	11.9694	1
99	103.465	62.6277	-0.0104176	316.868	0.0892777	nan	6.29671	1
99	53.4796	46.9492	-0.00563027	170.708	0.0582199	nan	10.7004	1
99	68.1751	53.0705	-0.00535584	162.33	0.0845287	nan	7.58513	1
99	136.586	59.7615	-0.00758483	230.382	0.0464571	nan	10.7251	1
99	89.0129	104.315	-0.00548779	166.358	0.0965271	nan	6.00483	1
99	85.1916	120.068	-0.00617477	187.332	0.234667	nan	5.64806	1
99	80.9078	136.901	-0.0054435	165.006	0.0783849	nan	9.63324	1
99	5.27445	147.088	-0.00552006	167.344	0.229689	nan	6.28265	1
99	11.1912	28.4579	-0.00352668	106.484	0.287777	nan	3.58097	1
99	89.6266	34.121	-0.00543267	164.675	0.270581	nan	4.56289	1
99	15.0632	46.7733	-0.00546403	165.633	0.0989782	nan	13.0032	1
99	12.9876	105.437	-0.00569337	172.635	0.131039	nan	3.91685	1
100	128.792	6.2318	-0.00523277	158.572	0.150729	nan	7.41166	1
100	151.553	79.5163	-0.0053761	162.948	0.0503405	nan	12.1607	1
100	52.4026	146.854	-0.00553568	167.821	0.19761	nan	5.08901	1
100	134.063	11.4423	-0.00561448	170.226	0.333558	nan	6.92299	1
100	185.385	42.3166	-0.00558127	169.212	0.0730834	nan	6.22293	1
100	198.035	143.106	-0.00559554	169.648	0.0673358	nan	6.148	1
100	156.323	155.354	-0.00567469	172.065	0.0837516	nan	5.82268	1
100	50.2351	97.1636	-0.00653026	198.186	0.202351	nan	7.79079	1
100	73.065	101.535	-0.00552703	167.556	0.221576	nan	5.69999	1
101	152.736	6.28329	-0.00457435	138.47	0.126362	nan	12.6445	1
101	142.013	39.9923	-0.00572625	173.639	0.111297	nan	6.19751	1
101	166.209	69.9998	-0.0055078	166.969	0.056514	nan	13.636	1
101	181.079	70.8126	-0.0056133	170.19	0.0707335	nan	9.24054	1
101	53.8876	104.045	-0.00489854	148.368	0.309072	nan	4.60941	1
101	82.1656	115.299	-0.00602466	182.749	0.250827	nan	5.64806	1
101	108.12	68.212	-0.00594795	180.407	0.249446	nan	7.27033	1
101	56.2487	72.7126	-0.00887908	269.897	0.0972033	nan	15.0281	1
101	131.724	82.0113	-0.00593874	180.126	0.0761006	nan	7.98356	1
101	14.983	83.6754	-0.00541477	164.129	0.0644336	nan	6.91523	1
101	98.2996	66.2293	-0.00656576	199.269	0.207314	nan	6.29671	1
102	47.6332	145.079	-0.0052201	158.186	0.310217	nan	5.08901	1
102	226.962	155.853	-0.00538781	163.306	0.135029	nan	12.2511	1
102	119.355	94.1545	-0.00553219	167.714	0.0755425	nan	13.9669	1
102	146.863	98.8582	-0.00489	148.107	0.0906477	nan	14.2235	1
102	140.965	10.9025	-0.0056553	171.473	0.231029	nan	6.92299	1
102	215.04	29.6852	-0.00521454	158.016	0.236459	nan	4.45582	1
102	221.363	34.9868	-0.0096703	294.053	0.104981	nan	7.79311	1
102	206.696	56.5455	-0.00528442	160.149	0.131033	nan	9.70689	1
102	35.6663	138.781	-0.00539612	163.559	0.086955	nan	6.92957	1
102	177.006	144.379	-0.00597354	181.189	0.145909	nan	6.16134	1
102	217.295	145.519	-0.00500313	151.561	0.171702	nan	9.11292	1
102	183.555	154.322	-0.00451859	136.768	0.116266	nan	11.9056	1
102	214.811	154.287	-0.0044946	136.036	0.223398	nan	9.11292	1
102	82.8629	91.7778	-0.00545528	165.366	0.212355	nan	6.00832	1
102	224.261	123.998	-0.00469988	142.303	0.27451	nan	11.5444	1
103	25.3488	30.6522	-0.00574273	174.142	0.141712	nan	12.9029	1
103	110.38	32.7859	-0.00752113	228.438	0.0648933	nan	7.66398	1
103	10.0273	102.872	-0.00519842	157.524	0.234051	nan	3.91685	1
103	78.6456	102.695	-0.0105353	320.463	0.0473109	nan	5.69999	1
103	102.26	138.006	-0.00515553	156.214	0.0783813	nan	14.5071	1
103	104.128	14.0899	-0.00579492	175.735	0.0517942	nan	12.7671	1
103	57.6875	21.021	-0.00604818	183.467	0.0952875	nan	9.1832	1
103	143.527	33.9826	-0.00587983	178.328	0.196115	nan	5.29465	1
103	95.4061	41.2987	-0.00506526	153.458	0.0764	nan	9.21532	1
103	197.032	95.7	-0.00506816	153.547	0.126533	nan	11.5649	1
103	58.264	105.492	-0.00592341	179.658	0.172607	nan	4.60941	1
103	86.3507	109.698	-0.00591264	179.329	0.13717	nan	6.00483	1
103	92.2565	127.499	-0.00546869	165.775	0.0868153	nan	3.81942	1
103	73.5678	143.14	-0.00528604	160.199	0.0807754	nan	8.38141	1
103	183.227	29.2771	-0.0057452	174.217	0.0924745	nan	8.32929	1
103	177.467	62.3069	-0.00518131	157.001	0.0709295	nan	9.24054	1
103	67.4067	106.871	-0.00306507	92.3908	0.204864	nan	7.77747	1
104	117.872	80.2665	-0.00567199	171.982	0.140597	nan	11.6436	1
104	112.54	109.908	-0.00581324	176.295	0.0498037	nan	17.1642	1
104	65.6402	140.419	-0.00567932	172.206	0.0812689	nan	8.38141	1
104	157.851	112.083	-0.00375943	113.59	0.35194	nan	4.77445	1
104	11.3048	145.326	-0.00860247	261.452	0.0593681	nan	6.28265	1
104	181.53	37.4316	-0.00363477	109.784	0.200682	nan	6.22293	1
104	205.838	45.8994	-0.00565184	171.367	0.0791922	nan	7.47492	1
104	157.452	50.6091	-0.00362983	109.634	0.281655	nan	4.50538	1
104	35.3517	55.1378	-0.00263248	79.1836	0.292168	nan	9.14567	1
104	81.1519	68.3694	-0.005931	179.89	0.0988001	nan	5.857	1
104	63.9856	150.022	-0.00503505	152.536	0.0822074	nan	5.3934	1
105	56.6733	30.148	-0.00597206	181.143	0.231892	nan	5.63987	1
105	130.927	114.24	-0.00529488	160.468	0.07561	nan	14.1892	1
105	207.246	14.2298	-0.00484327	146.681	0.0929288	nan	9.48701	1
105	87.757	23.2095	-0.00493948	149.618	0.142418	nan	3.30871	1
105	147.304	30.2726	-0.00530423	160.754	0.223176	nan	5.29465	1
105	171.269	49.1151	-0.00488454	147.941	0.253077	nan	4.28087	1
105	206.236	74.2072	-0.00443626	134.254	0.280127	nan	12.5575	1
105	8.60368	78.3299	-0.00562408	170.519	0.0624102	nan	8.32289	1
105	78.1744	88.0205	-0.0059551	180.626	0.129634	nan	6.00832	1
105	56.6582	92.0053	-0.00534636	162.04	0.122988	nan	8.23802	1
105	31.8292	100.032	-0.00570478	172.983	0.148333	nan	5.89529	1
105	11.5297	116.552	-0.00565478	171.457	0.121956	nan	6.14093	1
105	182.588	141.772	-0.00560096	169.813	0.158543	nan	5.44622	1
105	10.2574	37.8334	-0.00593965	180.154	0.0675064	nan	12.6748	1
106	165.08	40.6047	-0.00562696	170.607	0.097687	nan	5.68064	1
106	108.877	48.7378	-0.00559738	169.704	0.0581973	nan	8.1095	1
106	8.48294	61.6069	-0.00741477	225.19	0.198982	nan	15.1565	1
106	128.182	74.8562	-0.00550477	166.877	0.0596431	nan	7.98356	1
106	145.547	83.3856	-0.00554843	168.21	0.0645191	nan	11.9164	1
106	160.034	88.2366	-0.00518212	157.026	0.090341	nan	12.4895	1
106	153.682	114.408	-0.00494083	149.659	0.172512	nan	4.77445	1
106	41.9869	133.291	-0.00534413	161.972	0.196661	nan	8.3721	1
106	9.0523	23.3499	-0.00567357	172.03	0.124158	nan	4.77574	1
106	124.244	49.4685	-0.00603885	183.183	0.053621	nan	7.92789	1
106	152.987	51.209	-0.00536912	162.735	0.135016	nan	4.50538	1
106	31.9838	73.6043	-0.00593165	179.91	0.0606275	nan	11.2423	1
106	21.5797	81.6005	-0.0051201	155.133	0.0828545	nan	6.91523	1
106	135.68	90.0682	-0.0056202	170.401	0.061329	nan	8.97602	1
106	174.734	120.327	-0.00643453	195.263	0.0590218	nan	6.90547	1
107	26.039	58.8271	-0.00557573	169.043	0.0746611	nan	10.0169	1
107	155.656	29.709	-0.00600964	182.291	0.103946	nan	7.77796	1
107	122.567	37.0448	-0.00541598	164.166	0.0597457	nan	11.3905	1
107	60.4213	65.9297	-0.0051702	156.662	0.198272	nan	5.92587	1
107	34.2814	105.393	-0.0060051	182.152	0.175569	nan	5.89529	1
107	148.231	143.319	-0.0107539	327.135	0.041655	nan	6.13679	1
107	86.8101	69.8824	-0.00582056	176.518	0.0893466	nan	5.857	1
107	77.9826	110.626	-0.00329648	99.4561	0.179798	nan	7.9582	1
107	223.155	112.507	-0.0054242	164.417	0.129088	nan	6.2076	1
107	47.2745	152.532	-0.0105343	320.432	0.0373475	nan	7.46218	1
107	175.53	49.5176	-0.00386115	116.696	0.315176	nan	4.28087	1
107	199.563	49.9618	-0.00553217	167.713	0.0748045	nan	7.47492	1
107	21.7935	68.8558	-0.00598953	181.677	0.05692	nan	10.8903	1
107	6.27893	119.736	-0.00565069	171.332	0.158446	nan	6.14093	1
107	151.077	134.782	-0.0054243	164.42	0.156522	nan	8.86139	1
108	208.576	95.0106	-0.00517602	156.84	0.0740784	nan	11.5649	1
108	88.5571	158.767	-0.00540805	163.924	0.0915889	nan	11.4674	1
108	105.635	26.7678	-0.00574208	174.122	0.0952851	nan	7.66398	1
108	66.2523	28.4824	-0.00550003	166.732	0.04882	nan	9.72264	1
108	196.953	36.0735	-0.00543543	164.76	0.06219	nan	7.15477	1
108	158.54	36.9325	-0.00600435	182.129	0.121153	nan	7.50035	1
108	224.022	68.8029	-0.00563255	170.778	0.0869199	nan	6.05358	1
108	36.7975	6.64323	-0.00566124	171.654	0.0457462	nan	18.2277	1
108	12.3117	14.6144	-0.00557659	169.07	0.0762828	nan	9.32379	1
108	69.6828	16.051	-0.00516118	156.387	0.0808548	nan	12.8961	1
108	121.913	19.8395	-0.00585127	177.456	0.0575414	nan	17.2177	1
108	211.473	25.6965	-0.0060413	183.257	0.158803	nan	7.13752	1
108	107.142	75.3319	-0.0056246	170.535	0.0747398	nan	11.8105	1
108	161.573	133.694	-0.0060135	182.409	0.081592	nan	7.97477	1
108	184.718	146.784	-0.00562437	170.528	0.11533	nan	5.44622	1
108	10.3712	94.5695	-0.00871537	264.899	0.06244	nan	8.30936	1
109	193.438	62.0588	-0.0093844	285.324	0.0232226	nan	6.41273	1
109	46.4189	109.884	-0.00913116	277.593	0.13461	nan	7.64366	1
109	152.273	6.54182	-0.0053749	162.912	0.079489	nan	10.1798	1
109	91.2955	13.8467	-0.00553339	167.751	0.069752	nan	9.48249	1
109	170.511	15.7229	-0.00590344	179.048	0.0628279	nan	10.5527	1
109	87.5627	36.0887	-0.00527377	159.824	0.23506	nan	6.11139	1
109	69.1339	124.423	-0.00538725	163.289	0.0546435	nan	16.3732	1
109	121.488	145.157	-0.00577556	175.144	0.0503281	nan	10.2832	1
109	85.8846	25.9375	-0.00507388	153.721	0.163448	nan	3.30871	1
109	216.848	43.9315	-0.00512139	155.172	0.0713344	nan	11.1845	1
109	35.4817	87.7636	-0.00554192	168.011	0.0945336	nan	6.62967	1
109	73.1526	92.1696	-0.00567722	172.142	0.0820142	nan	6.51407	1
109	183.888	110.497	-0.00364495	110.095	0.13474	nan	3.5952	1
109	216.973	113.061	-0.00498331	150.956	0.185956	nan	4.53516	1
109	171.775	126.566	-0.00640911	194.487	0.226166	nan	6.90547	1
109	137.239	126.948	-0.00526839	159.66	0.0834799	nan	10.7132	1
109	129.053	133.859	-0.00601945	182.59	0.168638	nan	6.02532	1
109	59.4521	152.943	-0.00548602	166.304	0.0719236	nan	5.3934	1
109	206.906	160.42	-0.0043935	132.949	0.08863	nan	8.60888	1
109	157.703	140.666	-0.0052766	159.91	0.183741	nan	7.49611	1
110	97.7497	107.86	-0.0057014	172.88	0.129499	nan	7.8492	1
110	210.051	116.843	-0.00540712	163.896	0.113021	nan	7.88781	1
110	62.3595	50.6108	-0.00710703	215.795	0.137012	nan	5.1757	1
110	65.0933	56.513	-0.005883	178.424	0.13097	nan	4.77869	1
110	10.9195	131.323	-0.0052133	157.978	0.114656	nan	10.427	1
110	21.5612	18.4112	-0.00573836	174.008	0.0903933	nan	9.99838	1
110	94.7309	26.3366	-0.00574262	174.138	0.0633099	nan	7.64293	1
110	185.598	31.4033	-0.00502354	152.184	0.158977	nan	6.43448	1
110	82.5285	32.6238	-0.00598872	181.652	0.16615	nan	6.11139	1
110	170.565	39.128	-0.00498338	150.958	0.0909824	nan	5.68064	1
110	207.166	57.9415	-0.00516491	156.5	0.102425	nan	8.08593	1
110	152.295	67.5326	-0.00582816	176.75	0.0651387	nan	9.70297	1
110	27.0428	104.169	-0.00576514	174.826	0.100796	nan	6.32617	1
110	123.139	135.008	-0.00543536	164.757	0.165581	nan	6.02532	1
110	56.7462	24.5086	-0.00526614	159.591	0.0710242	nan	5.63987	1
110	13.3016	25.5296	-0.00566308	171.71	0.278119	nan	4.77574	1
110	17.5359	110.63	-0.00394663	119.306	0.168084	nan	8.43431	1
111	55.0227	6.94452	-0.0114694	348.982	0.0240323	nan	7.52928	1
111	160.415	12.6517	-0.00559289	169.567	0.0681908	nan	10.1798	1
111	142.531	19.6263	-0.00464264	140.555	0.0787632	nan	9.15251	1
111	177.654	26.2195	-0.00556542	168.728	0.0644417	nan	9.48552	1
111	116.763	46.8456	-0.00555354	168.366	0.196456	nan	7.92789	1
111	100.52	121.011	-0.00596975	181.073	0.086835	nan	12.0574	1
111	107.556	136.297	-0.00531538	161.095	0.073262	nan	13.3553	1
111	223.604	26.6411	-0.00415318	125.612	0.338035	nan	12.1683	1
111	85.5837	147.692	-0.0051306	155.453	0.0754389	nan	11.4674	1
111	156.601	76.2281	-0.00561542	170.255	0.0726958	nan	9.23451	1
111	13.0437	156.572	-0.00569282	172.618	0.0579324	nan	11.8017	1
112	65.2625	69.3471	-0.0051647	156.494	0.0743936	nan	5.92587	1
112	83.5214	93.4626	-0.0132227	402.512	0.0158495	nan	10.4492	1
112	136.416	146.829	-0.00620533	188.265	0.119227	nan	6.42807	1
112	166.516	157.443	-0.00562933	170.68	0.113777	nan	16.9858	1
112	94.2552	43.8422	-0.00333696	100.692	0.154515	nan	10.0317	1
112	159.571	48.0483	-0.00548473	166.265	0.0537868	nan	11.1634	1
112	219.404	77.7591	-0.00527603	159.893	0.0810963	nan	7.71721	1
112	36.5946	81.228	-0.0094724	288.011	0.0386915	nan	6.62967	1
112	39.8734	113.831	-0.00670196	203.428	0.189339	nan	6.39384	1
112	40.3902	131.436	-0.00527018	159.715	0.0988066	nan	11.3422	1
112	206.43	151.824	-0.00575867	174.629	0.0558758	nan	8.60888	1
112	82.4335	10.4731	-0.00296606	89.368	0.163725	nan	9.48249	1
113	9.90773	30.1588	-0.00689465	209.311	0.0894781	nan	5.73997	1
113	118.39	54.8128	-0.00575538	174.528	0.112705	nan	8.13165	1
113	164.805	71.9887	-0.00645286	195.823	0.108835	nan	3.78699	1
113	27.1692	157.545	-0.00583052	176.822	0.066014	nan	14.159	1
113	211.062	18.5708	-0.00557764	169.102	0.0746547	nan	7.13752	1
113	189.801	36.275	-0.00554419	168.08	0.183046	nan	6.43448	1
113	205.04	45.8551	-0.00521267	157.959	0.0747235	nan	11.9639	1
113	73.0373	84.2225	-0.00427957	129.471	0.219621	nan	4.10289	1
113	25.6883	92.1345	-0.00725563	220.332	0.0517861	nan	7.88608	1
113	216.619	108.539	-0.00448644	135.786	0.121638	nan	4.53516	1
113	91.0765	111.993	-0.00549266	166.507	0.101245	nan	7.8492	1
113	169.292	137.678	-0.00529379	160.435	0.0801155	nan	7.06991	1
113	129.445	56.5062	-0.00174796	52.1786	0.367487	nan	11.1832	1
113	199.178	59.2004	-0.00289721	87.2662	0.239791	nan	6.41273	1
114	108.041	13.7758	-0.0056573	171.534	0.209818	nan	5.31891	1
114	116.486	22.1244	-0.0048261	146.157	0.279685	nan	4.7805	1
114	44.5433	29.7152	-0.00597092	181.109	0.105929	nan	6.49979	1
114	104.062	41.7298	-0.0054201	164.292	0.0669578	nan	8.56635	1
114	181.118	112.789	-0.0053759	162.942	0.11256	nan	3.5952	1
114	216.176	60.3436	-0.00494925	149.916	0.0641441	nan	9.32474	1
114	78.1832	71.8869	-0.00273025	82.1686	0.268689	nan	7.05384	1
114	113.918	96.3617	-0.00585805	177.663	0.11544	nan	6.22267	1
114	52.5925	133.918	-0.00556877	168.831	0.0471855	nan	12.4522	1
114	140.711	151.61	-0.0052874	160.24	0.195931	nan	6.42807	1
115	36.64	120.732	-0.00902611	274.386	0.140583	nan	5.68262	1
115	24.6405	45.0708	-0.00387389	117.085	0.356389	nan	3.40348	1
115	27.455	71.3193	-0.00591313	179.344	0.0569856	nan	10.3567	1
115	173.581	115.364	-0.00525674	159.304	0.135212	nan	5.73691	1
115	218.905	138.99	-0.00667033	202.462	0.0591284	nan	9.80744	1
115	192.098	159.356	-0.00547577	165.991	0.0623051	nan	10.4192	1
115	119.444	34.5191	-0.00533821	161.791	0.172779	nan	8.02161	1
115	67.2664	52.257	-0.00537516	162.92	0.203429	nan	4.77869	1
115	103.348	66.7752	-0.00553353	167.755	0.0605299	nan	13.3517	1
115	183.207	76.3162	-0.00600517	182.154	0.0543084	nan	14.9913	1
115	79.8772	78.7343	-0.00589379	178.754	0.322428	nan	7.05384	1
115	42.4664	119.676	-0.00652651	198.071	0.333799	nan	5.46399	1
115	114.507	124.894	-0.00554767	168.187	0.198498	nan	5.45298	1
115	210.41	143.891	-0.00525959	159.391	0.0821445	nan	8.77587	1
115	71.9463	153.367	-0.00557913	169.147	0.0583278	nan	14.7714	1
115	50.784	13.1673	-0.00264911	79.6915	0.283342	nan	7.52928	1
115	44.6992	36.2131	-0.00616632	187.074	0.155497	nan	6.49979	1
115	140.086	48.8965	-0.00220605	66.1645	0.294968	nan	7.66099	1
115	13.5677	121.238	-0.00465266	140.861	0.242661	nan	4.30889	1
115	196.137	132.792	-0.00569576	172.708	0.130753	nan	6.46031	1
116	145.31	8.72491	-0.00619109	187.83	0.158158	nan	6.26861	1
116	72.169	14.0781	-0.00556541	168.728	0.0905101	nan	7.73033	1
116	111.445	5.14859	-0.00496698	150.458	0.0935458	nan	9.27454	1
116	139.469	11.0011	-0.00513836	155.69	0.149493	nan	6.26861	1
116	113.308	14.5195	-0.00501919	152.052	0.240348	nan	5.31891	1
116	60.1738	43.3418	-0.00559707	169.695	0.0813528	nan	8.18401	1
116	74.2808	88.1324	-0.0043568	131.828	0.218396	nan	4.10289	1
116	111.92	90.4686	-0.00601026	182.31	0.0982311	nan	6.22267	1
116	225.099	107.153	-0.00648727	196.873	0.0542077	nan	8.59198	1
116	98.4782	150.719	-0.00573688	173.963	0.0685089	nan	13.2452	1
116	64.72	78.4162	-0.00524332	158.894	0.30269	nan	6.94871	1
117	156.872	128.516	-0.0148505	452.207	0.057205	nan	8.86222	1
117	64.4493	14.4819	-0.0057206	173.466	0.0697781	nan	7.73033	1
117	132.67	113.265	-0.00622086	188.74	0.138136	nan	4.87568	1
117	150.04	31.1562	-0.00567096	171.951	0.0797744	nan	9.29321	1
117	128.556	42.6923	-0.0055561	168.444	0.0635232	nan	9.33146	1
117	112.491	44.0275	-0.00617324	187.286	0.0644798	nan	8.73694	1
117	151.563	62.8365	-0.00530474	160.77	0.0650364	nan	9.81805	1
117	190.174	100.239	-0.00509564	154.386	0.177897	nan	5.23681	1
117	202.75	122.653	-0.00552684	167.551	0.248506	nan	5.81251	1
117	11.0838	124.759	-0.00515309	156.14	0.263533	nan	4.30889	1
117	200.471	128.001	-0.00566636	171.81	0.300188	nan	5.81251	1
117	155.226	137.224	-0.00559443	169.614	0.264788	nan	8.02339	1
117	195.598	149.542	-0.00843214	256.251	0.065358	nan	10.4192	1
117	147.199	43.8123	-0.00271745	81.7779	0.236588	nan	7.38868	1
117	128.794	119.017	-0.00584501	177.264	0.251097	nan	4.11629	1
118	169.007	130.614	-0.00774248	235.196	0.0627422	nan	7.06991	1
118	33.452	90.7506	-0.00573591	173.934	0.172095	nan	7.1189	1
118	213.815	99.1054	-0.00524352	158.9	0.0798299	nan	9.60504	1
118	96.0209	17.8362	-0.00317614	95.782	0.20981	nan	4.64053	1
118	86.4279	22.7588	-0.0025686	77.2335	0.232916	nan	10.7822	1
118	195.602	26.3817	-0.00538141	163.111	0.0679495	nan	11.4683	1
118	108.13	28.5189	-0.00529337	160.422	0.0698891	nan	9.02828	1
118	38.4033	45.2409	-0.00562365	170.506	0.131892	nan	11.0063	1
118	168.521	71.2591	-0.00513103	155.466	0.268065	nan	3.78699	1
118	176.711	120.172	-0.00505023	152.999	0.178895	nan	5.21213	1
118	136.108	123.528	-0.00307036	92.5524	0.21311	nan	8.59292	1
118	73.87	126.189	-0.00568509	172.382	0.0830105	nan	5.92606	1
118	144.814	138.854	-0.00515882	156.315	0.0768054	nan	10.5391	1
118	121.512	147.951	-0.00535715	162.37	0.0577169	nan	19.5454	1
119	178.33	34.1795	-0.0502461	1532.86	0.00520166	nan	9.77228	1
119	179.814	12.7238	-0.00562384	170.512	0.128716	nan	7.69417	1
119	138.525	41.3964	-0.00605836	183.778	0.237824	nan	6.1277	1
119	22.7958	47.931	-0.0191499	583.472	0.0171366	nan	3.40348	1
119	97.3695	47.077	-0.00534449	161.983	0.134564	nan	4.88008	1
119	116.052	70.8844	-0.00537135	162.803	0.0610411	nan	13.3517	1
119	86.837	80.4714	-0.0630181	1922.8	0.00745374	nan	7.17333	1
119	150.669	88.8824	-0.00547103	165.847	0.0683642	nan	10.4155	1
119	68.3134	42.4904	-0.00521422	158.006	0.0738889	nan	8.18401	1
119	169.692	41.8647	-0.00517161	156.705	0.244056	nan	3.76959	1
119	125.158	51.3829	-0.00606926	184.111	0.0520761	nan	9.33146	1
119	175.397	63.5196	-0.0061651	187.037	0.0726986	nan	10.3532	1
119	40.6675	108.398	-0.00593254	179.937	0.0455036	nan	11.4204	1
119	122.86	116.333	-0.00596438	180.909	0.177749	nan	5.41599	1
119	161.909	141.664	-0.00549411	166.551	0.100753	nan	8.02339	1
119	215.789	150.825	-0.0051591	156.323	0.0720987	nan	8.77587	1
119	25.9337	81.5637	-0.00586651	177.921	0.0681806	nan	10.3567	1
119	53.3333	146.815	-0.00578546	175.446	0.0788388	nan	7.4522	1
120	62.6452	85.048	-0.00922603	280.489	0.0586872	nan	6.94871	1
120	23.5019	116.777	-0.00570774	173.074	0.0654159	nan	10.4511	1
120	60.4647	117.214	-0.00693324	210.489	0.120419	nan	10.1836	1
120	203.289	11.9073	-0.00521708	158.093	0.0727237	nan	16.389	1
120	141.309	21.7403	-0.00581506	176.35	0.050365	nan	10.8957	1
120	159.552	68.5438	-0.00527604	159.893	0.0789213	nan	9.37114	1
120	113.645	119.509	-0.00566151	171.662	0.0735059	nan	5.45298	1
120	14.9344	130.855	-0.00593567	180.032	0.141052	nan	6.26899	1
120	15.5458	34.1165	-0.00530932	160.91	0.288717	nan	14.2376	1
120	183.806	19.3015	-0.00537023	162.769	0.114701	nan	3.66546	1
120	202.713	47.7894	-0.00489031	148.117	0.093446	nan	10.4688	1
120	29.8494	96.8907	-0.00526634	159.597	0.142777	nan	7.1189	1
120	207.128	106.212	-0.00507803	153.848	0.0583243	nan	9.75837	1
120	31.6085	123.373	-0.00587138	178.07	0.0692321	nan	5.40056	1
120	46.397	123.471	-0.00513693	155.646	0.069195	nan	5.46399	1
121	143.289	37.5429	-0.00569256	172.61	0.163689	nan	6.1277	1
121	128.038	103.804	-0.00865851	263.163	0.0289398	nan	8.52722	1
121	161.036	119.664	-0.0053751	162.918	0.0599668	nan	9.783	1
121	211.205	125.249	-0.0053667	162.661	0.0725384	nan	6.74744	1
121	50.937	4.81034	-0.00526196	159.464	0.330607	nan	16.6169	1
121	31.835	8.3656	-0.00529479	160.466	0.12467	nan	15.0619	1
121	78.2694	9.13634	-0.0031231	94.1627	0.319899	nan	7.85079	1
121	163.725	15.8057	-0.00556105	168.595	0.144806	nan	8.03554	1
121	172.378	26.4291	-0.00506827	153.55	0.306209	nan	8.27679	1
121	174.001	75.3008	-0.0112062	340.946	0.0299255	nan	6.8092	1
121	154.37	104.823	-0.00521426	158.007	0.115028	nan	8.18628	1
121	70.6227	116.493	-0.00576442	174.804	0.0649324	nan	10.1796	1
121	179.209	124.747	-0.00523265	158.569	0.117822	nan	5.21213	1
121	56.9515	153.33	-0.00491929	149.002	0.148754	nan	7.4522	1
122	93.2687	109.951	-0.00620972	188.399	0.160171	nan	6.3438	1
122	77.2399	71.221	-0.00547212	165.88	0.0832536	nan	9.44649	1
122	162.479	101.457	-0.00463712	140.387	0.111648	nan	8.78003	1
122	87.0812	108.552	-0.00585605	177.601	0.144294	nan	6.3438	1
122	24.0052	144.796	-0.00550806	166.977	0.0628481	nan	6.78791	1
122	76.8261	146.42	-0.00458745	138.87	0.104402	nan	10.1415	1
122	173.967	146.681	-0.00558956	169.465	0.135965	nan	5.53983	1
122	184.183	148.703	-0.00557604	169.052	0.239523	nan	9.06146	1
122	226.874	15.9646	-0.0053485	162.106	0.0925902	nan	9.9421	1
122	166.704	39.5661	-0.00753005	228.71	0.0809281	nan	3.76959	1
122	182.178	54.2963	-0.00528664	160.217	0.0862902	nan	8.84445	1
122	160.92	90.7229	-0.00532505	161.39	0.0523191	nan	10.4155	1
122	53.5766	105.175	-0.00470527	142.467	0.0862698	nan	13.3052	1
122	106.896	119.022	-0.00598162	181.435	0.0725313	nan	6.53245	1
122	67.9453	126.314	-0.00608457	184.578	0.0512916	nan	5.92606	1
122	145.362	126.11	-0.00541192	164.042	0.056798	nan	9.60805	1
122	21.0804	132.09	-0.00603669	183.117	0.105947	nan	6.26899	1
123	100.651	109.823	-0.00708692	215.181	0.114333	nan	7.38379	1
123	99.5667	14.8426	-0.00545569	165.378	0.068871	nan	4.64053	1
123	131.311	35.0403	-0.00542239	164.362	0.0531893	nan	9.61434	1
123	93.3681	49.8706	-0.00544955	165.191	0.0768433	nan	4.88008	1
123	141.885	72.691	-0.00511451	154.962	0.0627935	nan	5.05702	1
123	90.6746	145.63	-0.00580262	175.97	0.0550343	nan	13.8711	1
123	61.1622	25.3655	-0.00550154	166.778	0.123119	nan	12.8295	1
123	224.41	45.8231	-0.0053178	161.168	0.0596011	nan	10.7296	1
123	24.4409	56.265	-0.00450333	136.302	0.189308	nan	8.49481	1
123	204.855	95.6461	-0.00475325	143.932	0.0648701	nan	9.60504	1
123	193.43	124.913	-0.00497439	150.684	0.0737323	nan	10.1701	1
123	72.4702	137.261	-0.005798	175.829	0.0683838	nan	10.1415	1
123	36.4007	152.746	-0.00582121	176.538	0.234631	nan	14.7261	1
123	163.134	7.79189	-0.00573394	173.873	0.307348	nan	8.03554	1
124	196.126	79.34	-0.00765067	232.393	0.0569366	nan	16.8591	1
124	36.4415	64.0655	-0.00576199	174.73	0.0637852	nan	9.79776	1
124	224.495	106.996	-0.00457683	138.546	0.105212	nan	6.40269	1
124	150.522	112.049	-0.00542889	164.56	0.0576368	nan	8.18628	1
124	84.346	62.9518	-0.00555631	168.45	0.0720348	nan	10.903	1
124	108.689	98.1117	-0.00566298	171.707	0.0608789	nan	14.2039	1
124	134.395	113.822	-0.0054117	164.035	0.101535	nan	6.39875	1
124	9.93382	155.949	-0.00565918	171.591	0.0727869	nan	17.9555	1
125	65.1036	37.5745	-0.0107331	326.502	0.0254315	nan	9.63852	1
125	221.27	86.256	-0.0053585	162.411	0.0882505	nan	11.5088	1
125	30.9009	128.727	-0.00612299	185.751	0.157062	nan	5.40056	1
125	226.938	25.9065	-0.00871653	264.934	0.0930174	nan	6.14569	1
125	179.934	29.8074	-0.0053589	162.423	0.0699725	nan	8.27679	1
125	126.957	47.2454	-0.00562506	170.549	0.0699621	nan	5.35514	1
125	124.84	111.709	-0.00570678	173.044	0.0560346	nan	4.60281	1
125	177.588	142.488	-0.00548225	166.189	0.250996	nan	5.04103	1
125	103.088	159.037	-0.00585316	177.513	0.0567419	nan	13.5583	1
125	186.702	21.5489	-0.00274201	82.5276	0.209266	nan	3.66546	1
125	188.864	48.5074	-0.00227016	68.1217	0.286749	nan	8.84445	1
126	42.1526	27.0248	-0.00599685	181.9	0.0484743	nan	11.0776	1
126	31.6756	23.4266	-0.00626097	189.964	0.0618605	nan	11.0776	1
126	61.4571	48.2691	-0.00536392	162.576	0.0678433	nan	8.79958	1
126	217.612	60.3761	-0.00523821	158.738	0.102738	nan	5.81094	1
126	143.155	86.1996	-0.00522305	158.276	0.0691412	nan	11.198	1
126	81.3227	130.305	-0.00880237	267.555	0.0311444	nan	7.96362	1
126	91.2684	6.05354	-0.00574766	174.292	0.0903006	nan	12.0875	1
126	132.213	8.90944	-0.00517822	156.907	0.0854184	nan	8.34659	1
126	102.155	77.5208	-0.00617015	187.191	0.0848282	nan	6.83539	1
126	21.5684	138.46	-0.00547023	165.822	0.10044	nan	6.3885	1
126	71.3216	46.9965	-0.00550834	166.986	0.0743264	nan	9.94626	1
126	53.6566	77.1482	-0.00510387	154.637	0.0691795	nan	14.1659	1
126	204.704	123.442	-0.00459167	138.999	0.0922278	nan	6.74744	1
126	13.7137	136.458	-0.00455073	137.749	0.267139	nan	5.13622	1
126	211.735	149.324	-0.00529544	160.486	0.0662191	nan	12.3589	1
127	67.1845	154.767	-0.00565071	171.332	0.115754	nan	12.7528	1
127	39.5969	73.3413	-0.00564581	171.183	0.0895312	nan	5.5346	1
127	7.88192	91.4937	-0.00560826	170.036	0.0993842	nan	7.15977	1
127	78.5147	122.853	-0.00584858	177.373	0.112218	nan	7.36586	1
127	225.589	131.192	-0.00862663	262.189	0.0562368	nan	7.24847	1
127	219.388	134.945	-0.00493479	149.475	0.20277	nan	7.24847	1
127	148.527	137.774	-0.00553378	167.762	0.184992	nan	5.34552	1
127	214.413	49.7203	-0.00603268	182.994	0.0720693	nan	6.72586	1
127	58.8911	63.9849	-0.00579556	175.755	0.0529229	nan	14.1659	1
127	179.689	75.5926	-0.00518545	157.128	0.0974921	nan	8.39846	1
127	194.172	109.908	-0.00521185	157.934	0.0917301	nan	15.0237	1
127	108.335	112.65	-0.00571486	173.291	0.12858	nan	6.53245	1
127	224.337	113.396	-0.00502181	152.132	0.119933	nan	6.40269	1
127	162.994	114.196	-0.00536295	162.547	0.0731238	nan	12.6544	1
127	86.3248	73.8096	-0.00549148	166.471	0.144257	nan	7.44669	1
127	143.021	143.469	-0.00606068	183.849	0.198384	nan	7.13914	1
128	137.925	14.9949	-0.00531251	161.007	0.211547	nan	8.34659	1
128	207.412	17.8841	-0.00565185	171.367	0.21736	nan	8.4625	1
128	112.066	28.1958	-0.00567149	171.967	0.0520404	nan	10.3021	1
128	84.4242	39.4972	-0.00550633	166.924	0.0643269	nan	9.98815	1
128	28.8954	70.7164	-0.00599175	181.745	0.095673	nan	5.47869	1
128	99.4703	71.2347	-0.00572285	173.535	0.102122	nan	6.83539	1
128	91.0084	79.5991	-0.00539949	163.663	0.159923	nan	7.44669	1
128	224.237	143.268	-0.00538711	163.285	0.0782216	nan	9.6333	1
128	221.96	156.265	-0.00559548	169.646	0.0798247	nan	12.3589	1
128	11.5354	11.0159	-0.00587576	178.203	0.0629772	nan	23.657	1
128	224.223	20.393	-0.00580306	175.984	0.141724	nan	6.14569	1
128	85.2376	29.5423	-0.0057698	174.968	0.0756246	nan	8.35657	1
128	138.141	76.0906	-0.00515286	156.133	0.113384	nan	5.05702	1
128	167.91	75.794	-0.00240412	72.2115	0.356836	nan	8.42244	1
128	173.919	81.6955	-0.00490798	148.656	0.13245	nan	8.39846	1
128	27.0088	124.642	-0.00610744	185.277	0.115374	nan	5.6425	1
128	13.3861	131.333	-0.00506164	153.348	0.238225	nan	5.13622	1
128	183.638	127.663	-0.00590417	179.071	0.100093	nan	8.92716	1
129	157.707	17.2871	-0.0054593	165.488	0.0683116	nan	19.5605	1
129	33.8833	94.0087	-0.00541986	164.284	0.0674157	nan	13.321	1
129	111.875	132.31	-0.0056574	171.536	0.0651797	nan	10.904	1
129	163.646	135.939	-0.00584139	177.154	0.0766039	nan	11.4172	1
129	113.29	150.108	-0.00556663	168.765	0.190295	nan	6.48704	1
129	57.3819	13.6187	-0.011168	339.779	0.0268046	nan	13.6446	1
129	222.643	33.7393	-0.0102546	311.893	0.031451	nan	8.93277	1
129	51.8927	100.906	-0.00534598	162.029	0.0671354	nan	10.3977	1
129	197.022	136.698	-0.00531954	161.222	0.0638282	nan	13.2677	1
129	178.167	137.481	-0.00543305	164.687	0.0888097	nan	5.04103	1
129	137.709	138.7	-0.00554239	168.025	0.201429	nan	7.13914	1
129	154.834	87.18	-0.00520741	157.798	0.221636	nan	5.61407	1
129	221.547	97.7615	-0.00400348	121.041	0.212151	nan	9.69321	1
130	177.267	17.112	-0.00555224	168.326	0.0592836	nan	7.75022	1
130	134.254	51.2076	-0.00519333	157.368	0.0600363	nan	7.91301	1
130	10.3635	144.231	-0.00601639	182.497	0.17146	nan	7.89529	1
130	87.3098	145.936	-0.00569699	172.745	0.0647542	nan	12.8949	1
130	68.354	28.5006	-0.00515463	156.187	0.132108	nan	7.9148	1
130	126.288	41.9321	-0.00571981	173.442	0.0474788	nan	5.35514	1
130	160.166	41.6874	-0.00568552	172.395	0.0724344	nan	11.349	1
130	169.202	48.5538	-0.0050985	154.473	0.0769001	nan	11.349	1
130	134.933	62.6718	-0.0057207	173.469	0.0572723	nan	11.4843	1
130	131.086	125.9	-0.00568733	172.45	0.0676292	nan	11.1139	1
130	153.157	140.447	-0.00557865	169.132	0.109995	nan	5.34552	1
130	141.477	152.378	-0.00563995	171.004	0.0590733	nan	9.04192	1
130	67.7304	107.04	-0.00555969	168.554	0.140401	nan	6.72526	1
131	149.265	53.2125	-0.00582262	176.581	0.0704056	nan	6.96134	1
131	83.6864	87.9266	-0.00596624	180.966	0.0713631	nan	11.0887	1
131	57.5123	40.4033	-0.0057181	173.39	0.0641345	nan	8.79958	1
131	212.675	57.3128	-0.0107366	326.608	0.0521781	nan	5.69843	1
131	132.445	82.9305	-0.00635878	192.95	0.0995084	nan	6.50992	1
131	22.1401	100.297	-0.00607465	184.276	0.0632319	nan	13.321	1
131	61.9215	103.651	-0.00564956	171.297	0.176376	nan	6.72526	1
131	196.366	21.3191	-0.00450675	136.406	0.10078	nan	11.5684	1
131	4.79282	97.9528	-0.00544582	165.077	0.269573	nan	7.15977	1
131	9.78444	152.105	-0.0055789	169.14	0.235146	nan	7.89529	1
132	122.355	75.31	-0.004895	148.26	0.0986503	nan	6.15016	1
132	122.191	111.655	-0.00574309	174.153	0.0881194	nan	7.24447	1
132	116.264	14.5189	-0.0067872	206.03	0.0772523	nan	7.98893	1
132	216.884	43.4645	-0.00478917	145.029	0.214738	nan	6.26362	1
132	212.422	70.277	-0.00440916	133.427	0.370079	nan	7.33368	1
132	115.483	122.02	-0.00545928	165.488	0.0701536	nan	7.6442	1
132	119.659	151.344	-0.00562817	170.644	0.148987	nan	6.48704	1
132	184.789	18.98	-0.00478776	144.986	0.0753697	nan	7.75022	1
132	32.7208	56.4907	-0.00550559	166.902	0.0651319	nan	12.2506	1
132	34.1667	72.2713	-0.00533815	161.79	0.138821	nan	5.4959	1
132	140.356	83.7382	-0.00639952	194.194	0.273378	nan	7.95213	1
132	72.2626	126.747	-0.00553729	167.87	0.0601265	nan	7.36586	1
133	185.639	96.7751	-0.00465865	141.044	0.086471	nan	16.0581	1
133	33.0354	129.155	-0.00567476	172.067	0.0880372	nan	7.12433	1
133	83.9474	158.385	-0.00690951	209.764	0.172959	nan	12.8949	1
133	55.0323	27.0595	-0.00559588	169.658	0.0707496	nan	10.8571	1
133	119.205	35.6228	-0.00543336	164.696	0.0581768	nan	9.48576	1
133	132.822	38.3893	-0.00567595	172.103	0.0990694	nan	5.93004	1
133	178.693	37.9885	-0.00518465	157.103	0.0753887	nan	10.4953	1
133	199.364	39.5203	-0.00582442	176.636	0.0720212	nan	10.3866	1
133	140.891	46.8988	-0.00532583	161.414	0.0859602	nan	7.91301	1
133	50.5403	50.5409	-0.00567389	172.04	0.0656925	nan	9.54427	1
133	180.242	65.7802	-0.00484191	146.639	0.0982135	nan	14.0704	1
133	25.7692	75.2157	-0.00529803	160.565	0.140495	nan	5.47869	1
133	68.7154	83.6642	-0.00557653	169.067	0.208382	nan	6.85723	1
133	116.788	84.7321	-0.00546653	165.709	0.0722579	nan	5.50584	1
133	220.641	84.8469	-0.00543434	164.727	0.0924144	nan	12.116	1
133	59.5814	85.1064	-0.00569451	172.67	0.107498	nan	9.24716	1
133	149.129	92.3128	-0.0053414	161.889	0.243247	nan	5.78317	1
133	122.459	118.895	-0.00527262	159.789	0.129783	nan	7.24447	1
133	191.961	124.433	-0.00531909	161.208	0.080405	nan	8.92716	1
133	209.219	9.61664	-0.00541042	163.996	0.0933324	nan	8.4625	1
133	21.022	52.8558	-0.00563551	170.868	0.0762598	nan	9.28135	1
133	221.73	122.257	-0.00549743	166.653	0.0831878	nan	4.66979	1
133	180.685	147.096	-0.00553438	167.781	0.0858326	nan	9.93994	1
134	133.201	22.0068	-0.00569158	172.58	0.0761848	nan	8.23335	1
134	120.686	62.9553	-0.00563721	170.92	0.146569	nan	4.91568	1
134	74.717	64.4845	-0.00826298	251.087	0.032604	nan	11.6571	1
134	208.529	84.5466	-0.00564927	171.288	0.0755489	nan	12.116	1
134	116.363	93.3259	-0.00581828	176.449	0.0897803	nan	7.74978	1
134	75.7589	31.2957	-0.00478241	144.822	0.0828312	nan	7.24013	1
134	42.1602	45.9728	-0.00575988	174.666	0.075224	nan	9.54427	1
134	154.861	57.3523	-0.00549853	166.686	0.0842667	nan	6.96134	1
134	5.62599	60.8683	-0.00508821	154.159	0.308659	nan	7.4917	1
134	153.848	75.4157	-0.00508487	154.057	0.0729022	nan	11.5713	1
134	165.503	87.8502	-0.00521177	157.931	0.109023	nan	6.0545	1
134	177.12	110.387	-0.00787982	239.389	0.0754994	nan	8.80797	1
134	81.3205	122.423	-0.00607553	184.302	0.0603926	nan	10.0371	1
134	26.0134	130.358	-0.005878	178.272	0.0947244	nan	7.12433	1
134	178.787	130.554	-0.00503624	152.572	0.319938	nan	5.14388	1
134	113.354	7.07867	-0.00490652	148.612	0.334638	nan	7.98893	1
134	57.3325	124.726	-0.00447484	135.432	0.210135	nan	6.8012	1
134	183.757	131.882	-0.00511879	155.092	0.298335	nan	5.14388	1
135	186.102	113.723	-0.0127741	388.816	0.101159	nan	4.17484	1
135	97.6646	26.7363	-0.00254142	76.4036	0.21199	nan	13.2207	1
135	210.731	44.6389	-0.00539753	163.603	0.108856	nan	6.26362	1
135	51.4246	76.3579	-0.00582532	176.663	0.0728643	nan	10.6398	1
135	114.199	108.354	-0.00518811	157.209	0.0803349	nan	8.64706	1
136	68.961	5.73021	-0.00528167	160.065	0.10917	nan	6.70433	1
136	97.4361	64.6879	-0.0055408	167.977	0.225761	nan	9.68052	1
136	187.774	43.25	-0.00558193	169.232	0.0922429	nan	10.4953	1
136	213.211	62.9859	-0.00651428	197.698	0.0779752	nan	5.69843	1
136	44.0079	153.304	-0.0098239	298.743	0.0711574	nan	5.93369	1
137	33.1726	17.7072	-0.00565235	171.382	0.164458	nan	10.0089	1
137	155.956	146.641	-0.00516139	156.393	0.0782581	nan	12.4178	1
137	110.399	48.1846	-0.00500623	151.656	0.0741625	nan	3.56959	1
137	101.263	85.1233	-0.00552525	167.502	0.0623687	nan	9.99345	1
137	144.563	95.8619	-0.00467718	141.61	0.211185	nan	5.06134	1
137	111.257	146.782	-0.107572	3283.08	0.00597615	nan	9.56027	1
137	127	16.5907	-0.00535251	162.228	0.0777986	nan	8.23335	1
137	152.059	35.2866	-0.00609207	184.807	0.0728071	nan	5.71292	1
137	208.865	35.3226	-0.00589593	178.819	0.0548691	nan	9.20996	1
137	72.8183	46.6388	-0.00585144	177.461	0.104567	nan	12.39	1
137	124.293	59.616	-0.00565949	171.6	0.190435	nan	4.91568	1
137	166.418	68.3991	-0.0053284	161.492	0.195203	nan	14.0704	1
137	137.362	72.9776	-0.00556411	168.688	0.0590571	nan	11.1692	1
137	67.9863	76.8459	-0.00572719	173.667	0.168212	nan	6.85723	1
137	79.239	86.6077	-0.00566628	171.808	0.080539	nan	10.9275	1
137	154.851	91.3188	-0.00524805	159.039	0.0795814	nan	5.80746	1
137	57.7982	103.558	-0.00475741	144.059	0.107076	nan	10.9469	1
137	169.976	119.058	-0.00543081	164.619	0.0916779	nan	11.2345	1
137	56.6867	138.071	-0.00511691	155.035	0.280554	nan	7.33633	1
137	142.211	157.155	-0.00562901	170.67	0.0781426	nan	17.3053	1
137	24.0326	21.9456	-0.00371461	112.222	0.218907	nan	7.87477	1
137	22.4758	81.1905	-0.00526319	159.501	0.125218	nan	6.82238	1
137	18.0076	106.234	-0.00523272	158.571	0.204967	nan	9.71169	1
137	217.199	121.128	-0.00484478	146.727	0.119325	nan	4.66979	1
138	121.522	87.5428	-0.00582354	176.609	0.0748862	nan	5.50584	1
138	115.797	126.126	-0.0057743	175.106	0.0575205	nan	8.84937	1
[truncated: 1,431 more rows]

## Sheet: panel ii
frame_indices	x_coords	y_coords	contrasts	calibrated_values	fit_errors	diffblur_errors	neareast_neighbour_distances	selections
5	157.512	6.29468	-0.00286923	86.4117	0.198818	nan	19.7301	1
5	135.528	12.8124	-0.00521234	157.949	0.0652169	nan	20.2336	1
5	200.172	24.4279	-0.00306934	92.5214	0.162721	nan	7.23983	1
5	145.942	30.1599	-0.00333097	100.509	0.275962	nan	14.2065	1
5	38.553	33.6063	-0.00234489	70.4035	0.250253	nan	22.4707	1
5	208.082	66.3315	-0.00244748	73.5355	0.223751	nan	11.8561	1
5	69.9995	67.9231	-0.00256799	77.2146	0.209753	nan	22.8817	1
5	156.354	67.7024	0.00231304	-69.431	0.223027	nan	13.8025	1
5	153.274	81.157	-0.00210875	63.1937	0.317862	nan	13.8025	1
5	57.0792	98.3202	-0.00267759	80.561	0.205088	nan	16.1275	1
5	9.76089	100.077	-0.00271668	81.7544	0.156939	nan	11.629	1
5	63.6958	113.028	0.00205187	-61.4572	0.288497	nan	11.4692	1
5	13.3793	126.747	-0.00338736	102.231	0.132836	nan	8.88428	1
5	215.008	145.26	-0.00270872	81.5114	0.178502	nan	12.8212	1
6	100.395	105.683	-0.00323717	97.6453	0.149185	nan	5.50823	1
6	10.7212	153.012	-0.00265518	79.8768	0.1719	nan	22.4845	1
6	208.426	15.6689	-0.00292969	88.2577	0.167958	nan	8.84938	1
7	60.8939	31.1949	-0.00291366	87.7682	0.180245	nan	22.4707	1
7	98.6575	62.3417	-0.00281559	84.7743	0.18457	nan	6.50308	1
7	223.888	136.012	-0.00294772	88.8081	0.180292	nan	12.8212	1
7	5.63948	131.109	-0.00276917	83.3568	0.182488	nan	8.88428	1
8	92.1558	62.2071	-0.00280585	84.4767	0.188351	nan	6.50308	1
8	127.734	91.8922	-0.00301284	90.7962	0.15276	nan	18.281	1
8	8.76701	5.93257	-0.00273905	82.4374	0.300802	nan	6.97014	1
8	197.482	71.6436	-0.00285984	86.1251	0.174445	nan	11.8561	1
8	201.745	86.2753	-0.00293526	88.4277	0.177241	nan	15.24	1
8	12.2693	11.9589	-0.00326916	98.6218	0.192101	nan	6.97014	1
8	172.602	29.674	-0.00269502	81.0931	0.179972	nan	13.6256	1
9	159.503	25.9241	-0.00250163	75.1889	0.206864	nan	10.6705	1
9	21.3756	100.654	-0.00300926	90.6872	0.171569	nan	6.04717	1
9	147.276	100.139	-0.00317391	95.7139	0.165128	nan	19.9075	1
9	105.82	106.636	-0.00251548	75.6115	0.279542	nan	5.50823	1
9	69.0611	123.165	-0.00285732	86.0482	0.230941	nan	11.4692	1
10	155.191	120.193	-0.00301648	90.9075	0.192199	nan	6.29528	1
10	199.711	17.2028	-0.00313881	94.6422	0.173313	nan	7.23983	1
10	16.7367	60.6096	-0.00277703	83.5967	0.184494	nan	24.3632	1
10	38.324	87.4971	-0.00286344	86.2352	0.180944	nan	20.0776	1
11	84.5492	12.9876	-0.00222392	66.7101	0.221285	nan	20.541	1
11	157.968	36.4838	-0.00297131	89.5285	0.163043	nan	10.6705	1
11	110.525	138.517	-0.00312317	94.1649	0.155131	nan	16.9481	1
11	133.279	20.4335	-0.0030182	90.96	0.154514	nan	25.7056	1
11	113.41	36.7428	-0.00246982	74.2177	0.239865	nan	12.5492	1
11	51.5433	71.2379	-0.00263558	79.2784	0.182718	nan	20.955	1
11	8.78482	102.045	-0.00254531	76.5224	0.193336	nan	12.6675	1
11	123.176	119.411	-0.00286871	86.396	0.19684	nan	9.07103	1
11	206.778	126.182	-0.00288741	86.9668	0.20488	nan	11.1576	1
11	167.458	150.067	-0.00260805	78.4377	0.214119	nan	8.98816	1
11	216.553	43.4013	-0.00264188	79.4707	0.214922	nan	22.4322	1
11	134.306	142.204	-0.00233662	70.151	0.320186	nan	4.7811	1
12	222.078	71.2839	-0.00278561	83.8587	0.208926	nan	24.5987	1
12	111.395	100.091	-0.00314106	94.711	0.15209	nan	8.59719	1
12	132.06	117.575	-0.00801722	243.584	0.0311421	nan	9.07103	1
12	49.3329	139.13	-0.00299183	90.1548	0.176897	nan	10.3409	1
13	36.5907	131.026	-0.00387255	117.044	0.124053	nan	15.1007	1
13	160.864	69.0755	-0.00301028	90.7181	0.154675	nan	19.8557	1
13	194.591	47.9705	0.00357802	-108.052	0.160046	nan	14.8322	1
13	19.645	94.8595	-0.00307527	92.7022	0.171571	nan	6.04717	1
13	136.766	138.104	-0.00249696	75.0463	0.272346	nan	4.7811	1
14	161.332	121.577	-0.0059351	180.015	0.0585753	nan	6.29528	1
14	38.1763	49.0376	-0.0033826	102.085	0.15271	nan	13.3692	1
14	74.8769	53.1825	-0.00283047	85.2284	0.183993	nan	23.2167	1
14	200.562	93.5016	-0.0030844	92.981	0.165425	nan	15.2168	1
14	213.482	117.263	-0.0027477	82.7015	0.168597	nan	11.1576	1
14	98.5493	150.509	-0.00264286	79.5007	0.245132	nan	6.47382	1
14	35.8495	7.8165	-0.00329831	99.512	0.175531	nan	23.4479	1
14	88.85	117.822	-0.00246235	73.9895	0.187398	nan	20.3253	1
14	166.932	11.2879	0.00177632	-53.0445	0.319461	nan	9.67545	1
14	185.622	90.6118	-0.00260863	78.4557	0.194965	nan	15.2168	1
15	38.7777	35.1723	-0.00322185	97.1775	0.176115	nan	6.89306	1
15	176.318	148.554	-0.00266126	80.0623	0.229112	nan	8.98816	1
15	176.384	9.22066	-0.00155976	46.4328	0.370726	nan	9.67545	1
16	102.598	30.3719	-0.00162985	48.5727	0.317566	nan	8.49942	1
16	45.2044	37.6648	-0.00302169	91.0666	0.207802	nan	6.89306	1
16	129.132	48.3524	-0.00224678	67.4081	0.232832	nan	19.5441	1
16	185.368	59.5863	-0.00270447	81.3817	0.199196	nan	14.8322	1
16	171.252	111.074	-0.00281735	84.8278	0.19193	nan	14.4471	1
16	54.5244	21.9958	-0.0019257	57.6051	0.287938	nan	10.5569	1
16	94.1351	31.1548	-0.00264542	79.5788	0.323326	nan	8.49942	1
17	124.777	16.8998	-0.00249159	74.8822	0.249438	nan	11.9	1
17	93.2163	154.179	-0.00293077	88.2908	0.16619	nan	6.47382	1
17	103.286	133.293	-0.00282339	85.0122	0.201116	nan	17.8562	1
18	205.366	58.1744	-0.00288361	86.8508	0.163004	nan	14.8394	1
18	43.1108	62.5415	-0.00320178	96.5649	0.144073	nan	13.6785	1
18	61.197	71.9409	-0.00277411	83.5077	0.161809	nan	11.4454	1
18	141.26	72.2286	-0.00252455	75.8885	0.163202	nan	15.5122	1
18	186.523	5.80432	-0.00241042	72.4042	0.279458	nan	10.6993	1
19	128.787	118.69	-0.0104449	317.702	0.154144	nan	20.4891	1
19	155.06	31.6736	-0.00300239	90.4774	0.197886	nan	7.28219	1
19	187.487	156.807	-0.00256155	77.018	0.186786	nan	13.8867	1
19	184.112	33.1504	-0.0023843	71.6065	0.264098	nan	12.86	1
19	5.97986	153.235	-0.00261884	78.7673	0.185318	nan	49.2857	1
20	30.1289	7.10544	-0.002513	75.5358	0.212968	nan	28.5809	1
20	82.1959	21.6098	-0.00283105	85.2461	0.183398	nan	9.21962	1
20	56.0456	32.4426	-0.00338013	102.01	0.17962	nan	6.78078	1
20	161.117	35.7161	-0.00279491	84.1427	0.223077	nan	7.28219	1
20	204.719	38.5044	-0.00272425	81.9854	0.168257	nan	19.6807	1
20	155.065	119.794	0.00292596	-88.1439	0.164322	nan	18.3868	1
21	173.388	40.2482	-0.00287323	86.534	0.147912	nan	12.86	1
21	94.0582	62.0693	-0.00269761	81.1721	0.188763	nan	20.5792	1
21	154.568	80.1987	-0.00212329	63.6378	0.254644	nan	15.5122	1
21	126.083	28.728	-0.0024563	73.8048	0.188434	nan	11.9	1
21	95.1726	84.9772	0.00274739	-82.692	0.194589	nan	16.1861	1
21	133.934	98.8578	0.00174197	-51.9956	0.370033	nan	16.5457	1
22	50.2774	36.0073	-0.00316155	95.3364	0.199472	nan	6.78078	1
22	168.45	21.9741	-0.00262551	78.971	0.32347	nan	5.05671	1
22	50.0087	74.3533	-0.00303931	91.6045	0.176805	nan	11.4454	1
22	167.827	139.136	0.00315358	-95.0932	0.159348	nan	19.5849	1
22	42.4505	106.668	-0.0023362	70.138	0.254315	nan	13.0735	1
23	212.88	15.3792	-0.00303497	91.4719	0.164219	nan	24.523	1
23	220.981	69.6367	-0.00283174	85.2673	0.161076	nan	17.1843	1
23	77.8845	74.7939	-0.00295446	89.0139	0.161052	nan	16.9296	1
23	172.488	86.8523	-0.00285677	86.0316	0.181996	nan	11.5444	1
23	130.87	139.238	-0.00332894	100.447	0.143261	nan	9.99836	1
24	91.3273	20.3372	-0.00280732	84.5218	0.19236	nan	9.21962	1
24	204.188	65.9934	-0.00275661	82.9735	0.170984	nan	17.1843	1
24	170.031	98.1322	-0.0030513	91.9704	0.178646	nan	11.5444	1
24	54.5369	111.651	-0.00282513	85.0655	0.176613	nan	12.0565	1
24	81.4733	93.5979	-0.00270095	81.2741	0.1933	nan	16.1861	1
25	72.9433	47.5778	-0.0032075	96.7395	0.156026	nan	16.2232	1
25	185.181	100.22	-0.00277391	83.5016	0.23184	nan	7.73977	1
25	117.975	103.226	-0.00263045	79.1215	0.195423	nan	16.5457	1
25	186.205	126.94	-0.00253199	76.1156	0.21421	nan	22.0563	1
26	151.655	128.09	-0.00270102	81.2762	0.19877	nan	19.5849	1
26	150.282	151.247	-0.00274996	82.7704	0.185879	nan	14.4959	1
27	134.876	17.1548	-0.00291461	87.7973	0.16796	nan	33.9184	1
27	61.5744	101.862	-0.00372427	112.517	0.115886	nan	6.37598	1
27	54.6196	143.528	-0.00762759	231.688	0.032907	nan	14.86	1
27	192.435	102.919	-0.00264072	79.4351	0.209879	nan	7.73977	1
28	51.4355	41.1275	-0.00373057	112.709	0.151587	nan	6.27578	1
28	86.0644	5.82157	-0.00229004	68.7286	0.228983	nan	15.4403	1
28	136.232	147.677	-0.00414575	125.385	0.0978269	nan	9.99836	1
28	146.364	94.3482	-0.00359471	108.561	0.138759	nan	23.9672	1
28	8.56988	107.576	-0.00310497	93.6091	0.152907	nan	46.1473	1
29	218.906	27.2693	-0.003038	91.5645	0.148464	nan	24.7038	1
29	209.598	82.3983	-0.00558548	169.341	0.158395	nan	17.2739	1
29	97.7338	92.1648	-0.00307359	92.6512	0.145131	nan	16.3235	1
29	63.0903	95.6686	-0.00294058	88.5902	0.209242	nan	6.37598	1
29	29.0819	11.0456	-0.00249365	74.9451	0.272505	nan	30.0063	1
29	62.087	156.375	-0.00162043	48.2852	0.368315	nan	14.86	1
30	71.1971	67.5818	-0.0052259	158.363	0.0765748	nan	20.08	1
30	214.461	117.251	-0.00314351	94.7858	0.17685	nan	15.1597	1
30	194.432	66.2885	-0.00274276	82.5507	0.205392	nan	20.6221	1
30	165.733	76.1596	-0.00280095	84.3271	0.204056	nan	5.49619	1
30	128.765	119.902	-0.00311537	93.9265	0.220867	nan	6.82702	1
30	212.246	55.8986	-0.00241623	72.5815	0.225379	nan	7.01799	1
30	94.9211	159.085	-0.00331488	100.018	0.139672	nan	24.547	1
31	130.887	52.6614	-0.0023789	71.4417	0.238263	nan	18.3353	1
32	185.053	121.42	-0.00507572	153.777	0.0615223	nan	19.9191	1
32	219.004	54.0048	-0.00289638	87.2407	0.167409	nan	7.01799	1
32	224.862	128.28	-0.00249808	75.0803	0.252464	nan	15.1597	1
32	76.0173	143.426	-0.00342035	103.238	0.152373	nan	16.4962	1
33	55.6928	24.9105	-0.0023524	70.6327	0.283275	nan	16.7666	1
34	205.938	48.2955	-0.00511657	155.025	0.0602617	nan	9.87923	1
34	215.982	99.6826	-0.00247981	74.5227	0.233554	nan	15.1869	1
34	13.8664	77.8878	-0.0030505	91.9462	0.153792	nan	29.8923	1
34	205.904	141.31	-0.00271985	81.851	0.17589	nan	23.0043	1
35	112.658	50.6941	-0.00325366	98.1487	0.162119	nan	12.6661	1
35	124.291	114.746	-0.00555675	168.464	0.090884	nan	6.82702	1
35	39.1092	16.4307	-0.00273641	82.3569	0.203182	nan	18.6258	1
35	20.464	46.9606	-0.00305953	92.2219	0.15232	nan	31.6231	1
35	161.856	80.0549	-0.00283389	85.333	0.208568	nan	5.49619	1
35	224.316	86.9872	-0.00288954	87.0318	0.156722	nan	15.1869	1
36	193.403	61.1282	-0.00268645	80.8313	0.230383	nan	17.9387	1
36	133.437	125.483	-0.00274011	82.4696	0.188124	nan	12.9501	1
36	26.6394	136.368	-0.00302888	91.2859	0.203791	nan	20.982	1
36	111.233	128.756	-0.00262115	78.8378	0.212508	nan	19.1525	1
37	116.553	62.7465	-0.00302664	91.2176	0.172387	nan	12.6661	1
37	152.244	98.2559	-0.00321722	97.0362	0.138326	nan	20.5832	1
37	88.7655	132.957	-0.00330268	99.6453	0.115081	nan	16.4962	1
38	158.107	20.4328	-0.00313801	94.6178	0.146718	nan	24.3264	1
38	223.172	50.6814	-0.0032394	97.7133	0.149824	nan	17.399	1
38	72.5079	67.0497	-0.00282499	85.0612	0.163087	nan	24.9418	1
38	124.232	79.9855	-0.00344722	104.058	0.197884	nan	10.7985	1
38	70.9709	135.62	-0.00284542	85.6848	0.204067	nan	17.9929	1
39	58.6127	20.9876	0.00215902	-64.7285	0.327638	nan	20.0287	1
39	145.549	57.6567	-0.00628446	190.681	0.0567566	nan	13.818	1
39	53.7478	83.486	-0.0024748	74.3697	0.171259	nan	24.9418	1
39	209.916	25.189	-0.00268567	80.8075	0.226755	nan	7.8795	1
39	173.94	109.733	-0.0033588	101.359	0.123393	nan	24.3657	1
39	27.6316	104.422	-0.00310908	93.7346	0.162092	nan	16.5553	1
40	196.847	89.122	-0.002375	71.3226	0.250234	nan	15.8418	1
41	129.862	36.5122	-0.00257364	77.3871	0.185777	nan	12.607	1
41	17.1246	84.2864	-0.00289051	87.0614	0.187046	nan	21.9071	1
41	11.609	151.008	-0.00301797	90.9529	0.16864	nan	6.00184	1
41	137.407	159.398	-0.00265393	79.8387	0.19282	nan	17.2942	1
41	203.577	10.7868	-0.0029523	88.948	0.208454	nan	8.03167	1
41	164.416	43.9267	-0.00270773	81.4812	0.149123	nan	9.35757	1
41	136.438	47.2677	-0.00247871	74.4889	0.23136	nan	12.607	1
41	136.425	112.883	-0.00244958	73.5996	0.197461	nan	10.8442	1
42	212.648	87.9813	-0.0027092	81.526	0.18478	nan	15.8418	1
42	134.752	77.5516	-0.00295188	88.9352	0.171728	nan	10.7985	1
42	76.5948	110.204	-0.00291093	87.685	0.172181	nan	14.3905	1
42	226.436	140.583	-0.00233391	70.0681	0.304047	nan	39.1221	1
43	122.217	67.1336	-0.00286634	86.3235	0.168981	nan	13.0089	1
43	205.698	18.5336	-0.00276742	83.3034	0.185827	nan	7.8795	1
43	180.678	86.3174	-0.00299123	90.1367	0.164016	nan	16.4107	1
43	143.608	132.944	-0.0029143	87.7877	0.171828	nan	17.7965	1
44	102.173	48.6409	-0.0057789	175.246	0.0544406	nan	23.3624	1
44	120.149	158.288	-0.00274295	82.5565	0.181471	nan	13.0193	1
45	62.8753	105.861	-0.00276556	83.2466	0.193773	nan	14.3905	1
45	46.7213	147.646	-0.00292615	88.1496	0.167647	nan	35.2728	1
45	126.222	109.211	-0.00187066	55.9248	0.311358	nan	10.8442	1
45	166.336	144.507	-0.00286772	86.3658	0.173552	nan	17.9706	1
46	156.45	39.0164	-0.00679668	206.32	0.0404885	nan	9.35757	1
46	11.0096	105.323	-0.00309808	93.3988	0.136098	nan	17.2919	1
46	45.6212	111.537	-0.00264609	79.5993	0.207536	nan	14.8069	1
46	184.032	121.46	-0.00277849	83.6416	0.176018	nan	16.9794	1
46	190.908	156.963	-0.00341397	103.043	0.153451	nan	20.0632	1
46	43.8814	96.8326	-0.00294841	88.8294	0.144389	nan	14.8069	1
46	84.2915	137.718	-0.00303299	91.4115	0.177529	nan	21.0418	1
46	178.789	56.6057	-0.00268867	80.8991	0.161992	nan	19.1665	1
47	190.066	19.2242	-0.00302948	91.3044	0.206539	nan	7.20379	1
47	142.16	9.69374	-0.00576637	174.864	0.0523169	nan	23.1567	1
47	38.0675	34.5795	-0.00289149	87.0915	0.170526	nan	12.5843	1
47	81.3025	59.1403	-0.00280689	84.5086	0.195296	nan	6.43418	1
47	69.775	65.5444	-0.00333603	100.663	0.140036	nan	7.14777	1
47	224.635	65.5156	-0.00272854	82.1166	0.204663	nan	15.023	1
47	99.6905	85.2573	-0.00316733	95.513	0.154063	nan	7.20939	1
47	191.648	26.2519	-0.0030147	90.8532	0.176236	nan	7.20379	1
47	52.9143	34.5892	0.0026208	-78.827	0.206317	nan	12.1222	1
47	212.03	57.3429	-0.00293336	88.3697	0.192582	nan	11.7408	1
48	126.333	137.221	0.0041761	-126.311	0.214745	nan	3.31462	1
48	51.7635	81.9123	0.00332562	-100.346	0.134377	nan	16.8744	1
48	55.4299	46.4475	-0.00329465	99.4002	0.216799	nan	6.85033	1
49	185.565	9.60251	-0.00423909	128.235	0.119462	nan	9.93219	1
49	218.428	154.628	-0.00268768	80.8691	0.167633	nan	19.0383	1
49	101.7	24.921	-0.00176175	52.5995	0.279456	nan	20.0784	1
49	152.16	129.267	0.00309732	-93.3755	0.147574	nan	3.39093	1
49	224.694	136.651	-0.00305243	92.005	0.172424	nan	19.0383	1
49	183.245	138.421	-0.00289072	87.068	0.165856	nan	16.2409	1
49	9.68683	43.6051	-0.00224251	67.2777	0.247424	nan	9.13142	1
49	52.9213	52.822	-0.00326518	98.5006	0.246921	nan	6.85033	1
49	107.215	159.776	-0.00308128	92.886	0.228743	nan	6.92687	1
50	145.877	54.6093	-0.00298968	90.0892	0.192196	nan	18.8395	1
50	205.329	66.9841	-0.00299571	90.2732	0.153022	nan	11.7408	1
50	26.971	111.974	-0.00297749	89.717	0.166564	nan	17.2919	1
50	205.847	131.575	-0.00376838	113.863	0.121999	nan	19.5183	1
50	107.975	152.891	-0.00322051	97.1367	0.162323	nan	6.92687	1
50	120.378	17.5537	0.00150488	-44.7572	0.341524	nan	10.7487	1
51	25.7454	32.0242	-0.00275398	82.8932	0.196476	nan	10.7145	1
51	215.99	46.1099	-0.00277906	83.659	0.218263	nan	3.684	1
51	63.3932	62.3252	-0.00286635	86.3238	0.188319	nan	7.14777	1
51	97.3734	92.0842	-0.00308337	92.9496	0.16412	nan	7.20939	1
51	94.8465	119.515	-0.00293081	88.292	0.149109	nan	21.0418	1
51	168.05	132.686	-0.0028319	85.2722	0.187847	nan	16.2409	1
51	137.19	133.119	-0.0027005	81.2604	0.185577	nan	8.5148	1
52	40.8043	62.7205	-0.00300716	90.6229	0.177046	nan	15.6462	1
52	128.922	135.15	-0.00292531	88.1241	0.21066	nan	3.31462	1
52	51.9286	152.09	-0.00299179	90.1537	0.186083	nan	21.7663	1
52	16.6744	37.7266	-0.00274057	82.4837	0.191924	nan	9.13142	1
52	194.438	5.13886	-0.00242301	72.7885	0.213636	nan	9.93219	1
52	78.9466	53.1529	-0.00240763	72.319	0.218117	nan	6.43418	1
53	71.786	83.6223	-0.00441265	133.534	0.164593	nan	11.2261	1
53	149.449	127.23	-0.00282373	85.0228	0.219688	nan	3.39093	1
54	184.599	25.4367	-0.00324404	97.855	0.196737	nan	8.59887	1
54	223.952	93.5601	-0.00231252	69.4149	0.250416	nan	19.9288	1
54	88.7507	157.263	0.00293175	-88.3206	0.176044	nan	18.6344	1
55	131.125	17.76	-0.00268301	80.7263	0.184303	nan	10.7487	1
55	66.0187	93.2537	-0.00283105	85.2462	0.163718	nan	11.2261	1
56	12.0743	82.165	-0.00388864	117.535	0.188732	nan	16.6178	1
56	74.1235	63.8894	-0.00301092	90.7376	0.180558	nan	10.8437	1
56	39.7442	131.659	-0.00303604	91.5046	0.295409	nan	5.50518	1
56	25.3379	67.5747	-0.00249513	74.9901	0.255708	nan	16.2103	1
56	207.108	80.3496	-0.00269913	81.2186	0.226491	nan	21.4059	1
56	6.34847	144.456	-0.00301923	90.9914	0.171842	nan	11.4448	1
56	27.0163	157.751	-0.00287955	86.7268	0.154219	nan	9.86706	1
56	151.616	61.2157	-0.00293454	88.4057	0.167364	nan	14.0397	1
56	45.2421	131.376	0.00318973	-96.197	0.309846	nan	5.50518	1
56	221.781	144.761	-0.00278878	83.9557	0.245394	nan	14.8997	1
57	22.2231	12.1936	-0.00322658	97.3221	0.12841	nan	26.129	1
57	34.066	126.109	-0.0035591	107.474	0.184047	nan	7.94026	1
57	143.569	10.913	-0.0048267	146.175	0.0978647	nan	14.2036	1
57	180.746	33.1241	-0.0027785	83.6419	0.208268	nan	8.59887	1
57	109.671	51.2214	-0.00300877	90.672	0.183918	nan	30.7851	1
57	212.687	110	-0.00304298	91.7166	0.139371	nan	15.1995	1
58	162.592	84.3981	-0.00347391	104.873	0.111941	nan	14.9148	1
58	134.717	28.3133	-0.00302176	91.0686	0.142614	nan	11.1479	1
59	86.7302	77.4752	-0.00257711	77.4933	0.211196	nan	16.9645	1
59	193.905	140.424	-0.00285708	86.0408	0.198863	nan	22.0686	1
59	17.4743	147.139	-0.00290897	87.625	0.130824	nan	11.4448	1
59	42.9146	152.475	-0.00299737	90.3239	0.193829	nan	6.37113	1
59	27.8704	87.326	-0.00272021	81.862	0.213116	nan	12.4995	1
59	209.566	124.875	-0.00245907	73.8893	0.220755	nan	9.20739	1
59	33.6141	150.414	-0.00297288	89.5762	0.209437	nan	3.49953	1
60	55.0871	103.828	-0.00311396	93.8836	0.188583	nan	12.0589	1
60	166.165	128.99	-0.00306179	92.2909	0.145757	nan	18.059	1
60	54.8173	143.472	0.00205014	-61.4045	0.30804	nan	14.9243	1
60	216.631	130.78	0.00170731	-50.9375	0.372535	nan	9.20739	1
61	192.173	18.8769	0.0030695	-92.5262	0.309282	nan	4.92724	1
61	71.7465	24.4799	-0.00212515	63.6947	0.198973	nan	39.4811	1
61	172.808	40.4606	-0.00243854	73.2625	0.228855	nan	10.8092	1
61	188.89	54.3111	-0.00238714	71.6934	0.238621	nan	8.60759	1
61	165.646	61.7454	-0.0029178	87.8946	0.151258	nan	11.2299	1
62	49.098	114.295	-0.00284377	85.6344	0.19785	nan	6.07791	1
62	158.958	98.8633	-0.00277974	83.6797	0.166924	nan	14.9148	1
62	192.396	23.7991	-0.00285735	86.0492	0.26643	nan	4.92724	1
63	185.613	62.2705	-0.00245585	73.791	0.214673	nan	8.60759	1
63	74.0308	88.7232	-0.00597707	181.297	0.0418284	nan	16.9645	1
63	111.383	117.503	-0.00289312	87.1413	0.13457	nan	14.9421	1
63	36.5452	152.326	-0.00267321	80.4271	0.20163	nan	3.49953	1
63	87.1357	154.027	0.0018993	-56.7993	0.370548	nan	21.8776	1
64	138.046	24.6359	-0.00285751	86.0541	0.247196	nan	4.59309	1
64	179.572	50.2505	-0.00304958	91.9181	0.150431	nan	10.1641	1
64	27.5993	153.79	-0.00299395	90.2197	0.189479	nan	6.89712	1
64	209.894	5.20318	-0.00280195	84.3578	0.154058	nan	22.3831	1
64	25.0948	99.5135	-0.00291087	87.6832	0.190757	nan	12.4995	1
64	150.227	137.481	-0.00279758	84.2244	0.196282	nan	8.24018	1
64	147.499	145.256	-0.00270244	81.3196	0.216162	nan	8.24018	1
65	27.5353	7.67163	-0.00248462	74.6696	0.224456	nan	41.8138	1
65	212.926	38.6694	0.00308032	-92.8564	0.284679	nan	3.78905	1
65	13.9162	58.1207	-0.00292521	88.1209	0.194206	nan	24.2415	1
65	205.585	129.231	-0.00303787	91.5604	0.161727	nan	7.11809	1
66	36.2004	48.5778	-0.00297268	89.5703	0.164764	nan	23.8724	1
66	139.425	118.002	-0.00245463	73.7537	0.25681	nan	22.2732	1
66	135.024	28.0947	0.00284077	-85.5428	0.226792	nan	4.59309	1
66	100.198	63.1294	-0.00300762	90.637	0.159794	nan	13.524	1
66	137.333	90.2783	-0.00276321	83.1748	0.192735	nan	13.6	1
66	90.9386	102.648	-0.00266897	80.2978	0.209425	nan	7.16098	1
66	54.4667	111.446	0.00294365	-88.6841	0.214827	nan	6.07791	1
66	155.54	56.8476	-0.00269719	81.1592	0.178987	nan	11.2299	1
67	211.835	35.0407	-0.00311096	93.7921	0.239681	nan	3.78905	1
67	121.952	43.5417	-0.0024911	74.8673	0.233679	nan	8.07999	1
68	44.5494	96.396	-0.00244019	73.3129	0.225813	nan	18.0236	1
68	96.4785	116.444	-0.00469026	142.009	0.090548	nan	12.5957	1
68	206.235	43.6085	-0.00859112	261.105	0.0351868	nan	8.31642	1
68	55.1062	63.1539	-0.00253005	76.0563	0.224002	nan	23.8724	1
68	113.469	65.7332	-0.00254489	76.5095	0.214363	nan	13.524	1
69	212.321	126.929	-0.00312101	94.099	0.174477	nan	7.11809	1
69	217.536	116.903	-0.00272188	81.913	0.192428	nan	11.3009	1
69	166.243	141.02	-0.00262766	79.0367	0.186979	nan	16.4023	1
70	7.39772	119.227	-0.00446308	135.073	0.0858783	nan	12.9568	1
70	62.3129	135.646	-0.00325634	98.2307	0.125443	nan	7.69052	1
70	223.173	37.955	-0.00267935	80.6147	0.180114	nan	10.2719	1
70	97.9825	103.938	-0.00328054	98.9695	0.141271	nan	7.16098	1
71	111.622	49.636	-0.00284859	85.7818	0.172958	nan	11.9937	1
71	128.092	80.3005	-0.00469042	142.014	0.0733018	nan	9.16843	1
71	203.29	113.19	-0.00241186	72.448	0.208608	nan	12.409	1
71	199.166	79.7481	-0.00266196	80.0837	0.146546	nan	17.8955	1
71	126.423	50.272	-0.0014579	43.3228	0.363738	nan	8.07999	1
71	161.36	101.729	-0.00272277	81.9403	0.215117	nan	8.02912	1
72	76.9739	77.3954	-0.00323151	97.4724	0.157835	nan	18.7098	1
72	46.1083	132.463	-0.00409503	123.836	0.108703	nan	16.187	1
72	175.975	14.8885	-0.00294889	88.8439	0.178203	nan	30.1284	1
72	58.518	21.0168	-0.00180425	53.8971	0.280596	nan	31.7336	1
72	190.474	55.0304	-0.00439222	132.91	0.105394	nan	6.65949	1
72	220.496	153.546	-0.00270866	81.5095	0.220563	nan	14.8956	1
72	8.21995	101.612	-0.00278116	83.7229	0.346277	nan	4.8765	1
73	22.0349	22.2132	-0.00244866	73.5715	0.198224	nan	36.5028	1
73	196.659	52.5623	-0.00283158	85.2622	0.261263	nan	6.65949	1
73	200.023	130.109	-0.00309741	93.3782	0.140613	nan	12.7023	1
73	82.7778	159.532	-0.0028693	86.4139	0.179658	nan	9.78026	1
74	208.267	23.2344	-0.00273305	82.2541	0.184778	nan	20.9495	1
74	11.4171	64.8908	-0.00335966	101.385	0.13202	nan	14.1164	1
74	137.25	80.7423	-0.00299082	90.1242	0.166162	nan	9.16843	1
74	215.93	86.0088	-0.00283377	85.3292	0.191969	nan	17.8955	1
74	9.96831	106.528	-0.00262051	78.8181	0.263634	nan	5.21792	1
74	154.619	106.092	-0.00269928	81.2231	0.210717	nan	8.02912	1
74	175.854	109.616	-0.00247334	74.3249	0.222696	nan	9.36926	1
75	192.191	118.74	-0.00280484	84.4459	0.187499	nan	12.409	1
75	61.4202	144.664	-0.00378433	114.35	0.156625	nan	5.88158	1
75	126.579	37.4013	-0.00198498	59.415	0.308232	nan	12.8716	1
76	74.5956	131.967	-0.00499029	151.169	0.169013	nan	18.2979	1
76	141.115	40.4812	-0.00303013	91.3243	0.168874	nan	13.401	1
76	91.8493	46.5222	-0.002282	68.4833	0.252726	nan	11.5246	1
76	39.7643	71.5752	-0.00307624	92.7321	0.174733	nan	27.9067	1
76	104.651	83.2044	-0.00419553	126.905	0.0898701	nan	17.754	1
76	7.62073	96.7723	-0.00307133	92.582	0.221109	nan	4.8765	1
76	172.362	100.922	-0.00273608	82.3467	0.192048	nan	6.67563	1
76	109.903	144.876	-0.00323315	97.5226	0.172274	nan	30.2618	1
76	206.082	157.302	-0.00265579	79.8953	0.201239	nan	14.8956	1
76	150.405	30.8227	-0.00298015	89.7984	0.167555	nan	13.401	1
76	6.75477	112.453	-0.0024577	73.8476	0.235474	nan	6.74064	1
77	16.6906	97.4891	-0.00313665	94.5763	0.17275	nan	9.09818	1
77	80.6645	43.7446	-0.00274615	82.6542	0.132821	nan	11.5246	1
77	91.7257	65.8871	-0.00288844	86.9983	0.162258	nan	13.9058	1
77	140.552	71.926	-0.00309941	93.4395	0.152153	nan	9.41462	1
77	144.255	126.026	0.00227379	-68.2327	0.255621	nan	13.9927	1
77	55.6085	145.569	-0.00306676	92.4424	0.309164	nan	5.88158	1
77	73.0039	159.885	-0.00277635	83.5762	0.183007	nan	9.78026	1
78	163.806	38.4	-0.00278798	83.9313	0.194225	nan	15.3953	1
78	153.73	151.211	-0.00304356	91.7344	0.19757	nan	7.89309	1
78	121.611	71.8638	-0.00445504	134.828	0.149043	nan	17.9836	1
78	8.06839	78.6042	-0.00198132	59.3032	0.362093	nan	13.3854	1
78	145.844	151.559	-0.00302958	91.3075	0.243404	nan	7.89309	1
78	130.632	122.829	-0.00326	98.3424	0.133671	nan	13.9927	1
79	108.117	100.617	-0.0028282	85.1593	0.195711	nan	8.79354	1
79	122.656	102.404	-0.00304543	91.7912	0.156809	nan	14.6477	1
79	181.123	160.594	-0.0039194	118.474	0.219592	nan	25.1744	1
79	58.922	21.1452	0.00131924	-39.0894	0.300071	nan	19.7101	1
79	153.601	61.189	-0.00286479	86.2763	0.179341	nan	16.898	1
79	193.715	90.8843	-0.00275722	82.992	0.198216	nan	16.2602	1
80	191.257	44.604	-0.00332398	100.296	0.152241	nan	21.7143	1
80	179.005	131.341	-0.00287015	86.4398	0.173191	nan	18.239	1
80	14.0276	153.598	-0.00296441	89.3177	0.148485	nan	41.7826	1
80	95.7447	108.398	-0.00329967	99.5534	0.196933	nan	11.9812	1
81	211.004	136.812	-0.00840453	255.408	0.0555323	nan	11.1742	1
81	61.9601	40.6198	-0.00280413	84.4242	0.212545	nan	18.9636	1
81	17.3711	88.2285	-0.0034027	102.699	0.256123	nan	9.28557	1
81	166.944	97.0229	-0.00232826	69.8955	0.29325	nan	6.67563	1
82	205.673	28.3657	-0.00245307	73.7062	0.351272	nan	21.7143	1
82	103.454	58.4166	-0.00283359	85.3237	0.218793	nan	13.9058	1
82	199.614	75.7318	-0.0030663	92.4286	0.172214	nan	15.4285	1
82	216.98	104.613	-0.00241314	72.487	0.218737	nan	20.0437	1
83	219.787	84.7666	-0.00269047	80.9542	0.210924	nan	20.0437	1
83	76.338	149.754	-0.00279679	84.2001	0.195797	nan	17.7362	1
83	86.0459	72.4875	-0.0028152	84.7624	0.238346	nan	22.3841	1
84	178.519	26.0667	-0.0026148	78.6439	0.191189	nan	21.4543	1
84	59.3101	144.792	-0.003059	92.2057	0.147747	nan	14.8851	1
84	215.156	147.186	-0.00289722	87.2662	0.192006	nan	5.16248	1
84	145.53	5.16686	-0.00273337	82.264	0.228444	nan	13.2505	1
84	66.9488	94.4736	-0.00304391	91.7448	0.198802	nan	6.63118	1
84	107.684	109.399	-0.00229543	68.8934	0.286657	nan	4.29231	1
85	29.738	33.8374	-0.00300086	90.4304	0.147645	nan	16.9481	1
85	138.884	61.6515	-0.00291428	87.7871	0.165579	nan	12.5305	1
85	121.322	107.466	-0.00290485	87.4993	0.157756	nan	8.06059	1
85	58.1839	159.634	-0.00356777	107.739	0.130036	nan	14.8851	1
85	184.254	74.288	-0.00296879	89.4515	0.198785	nan	13.7096	1
86	152.87	51.8207	0.00197108	-58.9907	0.332616	nan	17.0949	1
86	73.1704	92.1791	-0.00295569	89.0514	0.207828	nan	4.37434	1
86	98.6193	96.9737	-0.00263544	79.274	0.225498	nan	15.3807	1
87	38.3105	19.0125	-0.00261952	78.7879	0.252652	nan	3.71287	1
87	32.2282	126.119	-0.00296687	89.3929	0.172867	nan	17.0107	1
87	48.127	132.168	-0.00300388	90.5228	0.143357	nan	16.8649	1
87	114.491	144.403	-0.00394891	119.375	0.131893	nan	29.5631	1
87	147.434	18.2798	-0.00312123	94.1055	0.150606	nan	13.2505	1
87	158.585	33.9977	-0.00277271	83.4651	0.185644	nan	18.7168	1
87	51.2504	62.1304	-0.00261669	78.7016	0.213651	nan	24.6189	1
87	138.788	83.8192	-0.00376283	113.694	0.221255	nan	7.23653	1
87	54.8914	86.7073	-0.00309228	93.2217	0.163862	nan	12.5823	1
88	181.181	87.6488	-0.00299999	90.404	0.15764	nan	7.82761	1
88	134.697	49.8413	-0.00568746	172.454	0.0588891	nan	9.51478	1
88	171.921	61.0185	-0.00262097	78.8323	0.193838	nan	14.0364	1
88	111.016	106.694	-0.00220186	66.0366	0.30312	nan	4.29231	1
88	120.726	115.505	-0.00318073	95.9221	0.144475	nan	8.06059	1
88	213.055	151.902	-0.00278273	83.771	0.150819	nan	5.16248	1
89	118.469	61.433	-0.00250105	75.171	0.17841	nan	19.9434	1
89	144.314	88.4911	-0.00253169	76.1064	0.360973	nan	7.23653	1
89	173.047	105.553	0.00204971	-61.3912	0.285626	nan	19.6648	1
89	225.075	35.189	-0.00244482	73.4543	0.194576	nan	10.8885	1
90	216.542	45.0393	-0.00265106	79.7509	0.17235	nan	13.0325	1
90	182.906	52.2802	-0.00571077	173.166	0.0552195	nan	6.39108	1
90	218.004	80.1994	-0.0028	84.2982	0.186624	nan	34.2646	1
90	153.864	130.913	-0.00319427	96.3355	0.146468	nan	31.7982	1
90	58.816	20.7599	0.00205275	-61.484	0.332814	nan	20.5798	1
90	217.798	27.0898	-0.00276576	83.2527	0.18795	nan	10.8885	1
90	226.274	114.142	-0.00296072	89.2052	0.166797	nan	21.9816	1
91	35.4433	23.3139	-0.00309518	93.3103	0.158655	nan	5.16942	1
91	77.0967	90.2506	-0.00308815	93.0955	0.163056	nan	4.37434	1
91	65.2564	93.8405	-0.00294272	88.6556	0.175955	nan	8.08649	1
91	75.714	104.638	-0.00256908	77.2479	0.204136	nan	10.4861	1
92	45.578	38.1738	-0.003189	96.1746	0.157605	nan	17.9869	1
92	144.186	50.5462	-0.00298051	89.8093	0.167096	nan	9.51478	1
92	72.5488	116.705	-0.00451422	136.635	0.0938639	nan	12.4753	1
92	65.1208	145.433	-0.00271825	81.8022	0.204125	nan	13.1512	1
92	85.0554	21.0147	-0.00234002	70.2548	0.228421	nan	20.5551	1
92	192.971	40.9361	-0.00290581	87.5286	0.168873	nan	7.7147	1
93	173.654	85.5005	-0.00270408	81.3696	0.215744	nan	7.82761	1
93	148.01	18.7054	-0.00247731	74.4464	0.176256	nan	13.5163	1
94	190.838	50.6486	-0.00309615	93.3398	0.290266	nan	3.83157	1
94	216.005	133.577	-0.0021748	65.2105	0.24647	nan	18.5365	1
94	202.458	41.8581	-0.0023128	69.4235	0.274563	nan	9.53127	1
95	175.984	160.105	-0.00294574	88.7479	0.149689	nan	36.6264	1
95	79.2142	51.6392	0.00218359	-65.4786	0.284205	nan	8.78696	1
95	189.05	54.0378	0.00338374	-102.12	0.304637	nan	3.83157	1
95	84.8395	109.804	-0.00272869	82.121	0.194998	nan	10.4861	1
95	95.3953	154.227	-0.00196054	58.6687	0.271714	nan	21.4824	1
95	73.9347	155.194	0.00219939	-65.9612	0.261507	nan	13.1512	1
96	96.5376	38.0639	-0.00286515	86.2873	0.164449	nan	11.8331	1
96	104.008	52.3132	-0.00539998	163.677	0.055361	nan	3.58844	1
96	9.67809	29.6337	-0.00307849	92.8006	0.152038	nan	21.1968	1
96	186.22	44.67	-0.00298795	90.0363	0.245384	nan	7.55412	1
96	216.347	65.5572	-0.00220799	66.2238	0.277492	nan	10.5229	1
96	206.582	117.614	-0.00283502	85.3673	0.193902	nan	18.5365	1
97	156.131	59.6556	-0.00297537	89.6524	0.145454	nan	15.0224	1
97	5.53494	50.4217	-0.00377206	113.976	0.144687	nan	18.8486	1
97	211.056	56.4612	-0.00302619	91.2038	0.153181	nan	10.5229	1
97	161.397	20.5654	-0.00290975	87.6488	0.188113	nan	13.5163	1
98	35.2688	15.3289	-0.0028904	87.0583	0.160356	nan	27.8399	1
99	84.908	40.2489	-0.00282169	84.9603	0.296413	nan	5.59877	1
99	85.7641	45.7818	-0.00337602	101.885	0.230965	nan	5.59877	1
99	43.5195	78.2263	-0.00274636	82.6605	0.159692	nan	25.6394	1
99	40.1941	144.266	-0.00304376	91.7402	0.219139	nan	26.1099	1
100	23.4015	56.4264	-0.00291722	87.8769	0.201708	nan	14.8758	1
100	17.8845	77.7491	-0.00293244	88.3418	0.178167	nan	22.0249	1
100	68.6042	26.4966	-0.00190352	56.928	0.344787	nan	3.97648	1
101	144.382	75.1461	-0.0031831	95.9943	0.145543	nan	14.1743	1
101	200	93.4979	-0.00374654	113.197	0.124268	nan	12.1176	1
101	125.311	137.566	-0.00295928	89.1611	0.14534	nan	28.7437	1
101	156.717	138.531	-0.00319503	96.3586	0.164574	nan	14.6843	1
101	59.4466	44.2331	-0.00309156	93.1998	0.159924	nan	13.5108	1
101	101.828	49.4629	-0.00400778	121.172	0.227353	nan	3.16205	1
101	16.4026	155.022	-0.00277436	83.5154	0.177151	nan	26.1099	1
102	150.314	151.746	-0.00307419	92.6693	0.162971	nan	14.6843	1
103	27.0801	41.9373	-0.00269704	81.1548	0.210078	nan	7.22582	1
103	33.4105	45.4214	-0.0030889	93.1185	0.22866	nan	7.22582	1
103	213.225	58.4179	-0.00288557	86.9106	0.215025	nan	19.8996	1
103	149.215	88.471	-0.00452074	136.834	0.0869673	nan	11.5917	1
103	49.7213	115.194	-0.00297987	89.7898	0.174218	nan	6.23362	1
104	62.8438	57.3099	-0.00424226	128.332	0.221039	nan	13.5108	1
104	31.8127	12.7564	-0.0027352	82.3198	0.274341	nan	5.55074	1
104	79.137	12.9348	-0.00225698	67.7195	0.252797	nan	17.1714	1
104	103.326	52.2475	0.007356	-223.396	0.197741	nan	3.16205	1
105	69.4894	30.3733	-0.00274467	82.6089	0.239263	nan	3.97648	1
105	194.502	104.296	-0.00275371	82.8849	0.208463	nan	11.1606	1
105	196.315	132.317	-0.00304406	91.7494	0.172091	nan	16.7281	1
105	213.661	139.829	-0.00279866	84.2574	0.224526	nan	18.9038	1
105	55.6851	117.008	-0.00213927	64.1256	0.318292	nan	6.23362	1
106	6.36595	36.9274	-0.00290798	87.5948	0.169497	nan	16.6982	1
106	13.7584	51.9001	-0.00297723	89.7092	0.153237	nan	16.6351	1
106	19.412	80.8059	-0.00269452	81.0778	0.217939	nan	29.4535	1
106	147.375	99.9158	-0.00297372	89.6021	0.231961	nan	11.5917	1
106	99.2117	124.016	-0.0031929	96.2937	0.12123	nan	21.2991	1
106	65.5664	160.441	-0.00300772	90.64	0.187517	nan	38.5977	1
106	214.692	27.7963	-0.00289466	87.1882	0.29631	nan	6.82422	1
107	27.5195	16.2749	-0.0032321	97.4906	0.165703	nan	5.55074	1
107	120.355	126.59	-0.0034341	103.658	0.118285	nan	18.314	1
108	127.109	12.9719	-0.00280667	84.5019	0.227554	nan	24.7601	1
108	221.159	29.9755	-0.00563251	170.777	0.0657254	nan	6.82422	1
108	182.896	78.6425	-0.0031008	93.4818	0.173291	nan	7.64441	1
108	28.2324	116.396	-0.00323682	97.6347	0.164188	nan	19.5211	1
108	111.536	142.641	-0.00315407	95.1082	0.169834	nan	18.314	1
108	32.288	25.2714	-0.00314259	94.7576	0.185146	nan	10.1821	1
109	198.33	93.8126	-0.00306599	92.4192	0.195361	nan	11.1606	1
109	191.202	116.389	-0.00304611	91.8121	0.14068	nan	8.18824	1
109	176.216	138.176	-0.00315327	95.0837	0.1606	nan	20.9355	1
110	43.0789	129.071	-0.00334223	100.853	0.157585	nan	17.4478	1
110	157.147	126.898	-0.00240202	72.1474	0.249683	nan	22.1549	1
111	208.465	58.3514	-0.00419383	126.853	0.0980176	nan	9.31097	1
111	151.852	13.9172	-0.00272044	81.8693	0.192241	nan	24.7601	1
111	226.723	40.8101	-0.0024767	74.4275	0.233067	nan	12.18	1
112	111.668	90.3644	-0.00295211	88.9421	0.194811	nan	18.9312	1
112	91.5446	32.1323	-0.00229101	68.7585	0.266223	nan	29.3862	1
112	83.3144	64.8282	-0.00269098	80.9698	0.210111	nan	12.6289	1
113	180.242	17.3619	-0.00319055	96.222	0.15049	nan	8.73638	1
113	154.507	45.8355	-0.00266795	80.2665	0.168404	nan	19.2627	1
113	217.607	60.1156	-0.00306969	92.532	0.146893	nan	8.26901	1
113	74.9371	74.2786	-0.00301017	90.7148	0.159182	nan	12.6289	1
113	59.8783	50.6122	0.0054628	-165.595	0.114723	nan	12.606	1
114	177.976	25.7994	-0.00309707	93.3679	0.169727	nan	8.73638	1
114	67.7374	60.4685	-0.00467428	141.521	0.0822966	nan	12.606	1
114	18.8581	28.7705	-0.00197416	59.0847	0.300154	nan	18.7805	1
114	213.744	67.4268	-0.00306708	92.4525	0.175165	nan	8.26901	1
114	198.85	113.463	-0.00245226	73.6815	0.222589	nan	8.18824	1
114	149.873	150.179	-0.00294933	88.8572	0.181582	nan	22.7243	1
115	58.5149	20.8714	0.00161666	-48.1699	0.345785	nan	15.8528	1
115	7.44606	11.0206	-0.00347654	104.953	0.303702	nan	21.1019	1
115	63.6943	121.574	-0.00289821	87.2965	0.178514	nan	10.6334	1
115	175.902	77.2723	-0.00257559	77.4469	0.204991	nan	21.4992	1
115	126.224	20.1832	-0.00187528	56.0659	0.306052	nan	11.9284	1
115	83.9182	148.362	-0.00193399	57.8584	0.325313	nan	20.2594	1
116	208.388	22.8852	0.00330431	-99.6953	0.201978	nan	4.03132	1
116	70.5134	113.415	-0.00322629	97.313	0.171258	nan	10.6334	1
116	63.8088	150.823	-0.00246261	73.9974	0.209184	nan	8.30073	1
116	34.5519	7.54012	-0.00277665	83.5853	0.298806	nan	7.62345	1
116	118.935	42.7764	-0.00506127	153.336	0.0630488	nan	18.9633	1
116	5.3904	137.029	-0.00310135	93.4987	0.139671	nan	15.2819	1
116	29.8826	13.5663	-0.00340139	102.659	0.174222	nan	7.62345	1
116	45.9872	40.9825	-0.00170598	50.897	0.313256	nan	16.9025	1
116	184.155	120.516	-0.00245338	73.7157	0.241186	nan	13.8514	1
117	170.909	35.7353	-0.00277948	83.6716	0.180958	nan	3.50392	1
117	116.958	61.6363	-0.00286595	86.3117	0.251316	nan	6.01425	1
117	129.836	139.458	0.00297893	-89.761	0.147426	nan	9.47098	1
117	171.214	160.488	-0.00286869	86.3954	0.223201	nan	20.2831	1
117	137.588	16.5584	-0.00277336	83.4849	0.201545	nan	11.9284	1
117	118.204	72.5974	-0.00291413	87.7826	0.219536	nan	5.67486	1
118	144.928	116.927	-0.00315806	95.2301	0.145238	nan	17.8588	1
118	55.8773	153.271	-0.00242716	72.9151	0.252195	nan	8.30073	1
118	66.9483	37.6367	-0.00288578	86.917	0.193215	nan	6.41067	1
118	190.565	55.2458	0.00359406	-108.541	0.127571	nan	9.29542	1
118	41.3569	144.617	-0.00354182	106.946	0.125746	nan	16.904	1
118	212.419	22.9383	-0.00308276	92.9309	0.229328	nan	4.03132	1
118	94.5944	130.261	-0.00264558	79.5836	0.221272	nan	7.85993	1
119	37.9895	60.82	0.00270429	-81.3761	0.165183	nan	21.376	1
119	61.8169	77.847	-0.00269193	80.9988	0.183766	nan	18.3592	1
119	86.7362	22.6863	0.00282667	-85.1125	0.211213	nan	6.88372	1
119	219.97	28.6966	-0.00345775	104.38	0.152435	nan	9.49665	1
119	192.986	64.2203	-0.00272131	81.8958	0.245217	nan	8.36372	1
119	82.0601	101.263	-0.00328931	99.237	0.165735	nan	6.48735	1
119	162.549	52.7035	-0.00302092	91.0429	0.220421	nan	11.1296	1
119	16.2456	116.993	0.00162278	-48.3569	0.360066	nan	10.4199	1
120	215.816	15.3793	-0.00299803	90.3442	0.167799	nan	8.28752	1
120	69.872	31.9315	-0.00300356	90.5131	0.233921	nan	6.41067	1
120	48.7887	100.342	-0.00323163	97.4763	0.147132	nan	6.63643	1
120	162.313	112.84	-0.00255043	76.6788	0.220157	nan	4.24017	1
120	12.5935	150.506	-0.0031633	95.39	0.183329	nan	15.2819	1
120	152.134	149.047	-0.00291397	87.7778	0.20341	nan	9.03926	1
121	127.294	70.9546	-0.00341102	102.953	0.171998	nan	8.68725	1
121	187.374	70.4215	-0.00269742	81.1664	0.191661	nan	8.36372	1
121	22.9472	90.9454	-0.00282138	84.951	0.135036	nan	13.717	1
121	174.577	110.509	-0.00286904	86.4061	0.184095	nan	8.19813	1
121	101.957	127.51	-0.00277944	83.6705	0.187919	nan	7.85993	1
121	126.894	148.46	-0.00280208	84.3618	0.174465	nan	7.25594	1
121	191.281	157.536	-0.00236074	70.8872	0.322686	nan	20.2831	1
122	215.891	4.81301	-0.00687092	208.586	0.0463563	nan	10.5665	1
122	19.0733	44.4206	-0.00290288	87.4393	0.151779	nan	25.0353	1
122	159.413	78.1617	-0.00308003	92.8476	0.171439	nan	21.2451	1
122	167.468	35.0765	-0.00300749	90.633	0.191479	nan	3.50392	1
122	172.881	56.8414	-0.00297371	89.6017	0.152421	nan	11.1296	1
122	7.26987	111.701	-0.00266135	80.0651	0.208532	nan	10.4199	1
123	66.3475	145.905	-0.00307432	92.6733	0.127113	nan	12.8019	1
123	142.504	27.9282	-0.00293236	88.3393	0.187209	nan	18.9817	1
123	76.6643	104.865	-0.00289078	87.0696	0.188907	nan	6.48735	1
123	143.291	150.919	-0.00291917	87.9366	0.172092	nan	9.03926	1
123	165.914	41.8492	-0.00253956	76.3468	0.225936	nan	3.93705	1
123	33.4193	82.0859	0.00183854	-54.9442	0.277184	nan	13.717	1
124	197.524	114.96	-0.00539376	163.488	0.126254	nan	16.0738	1
124	84.1015	16.3268	-0.00265035	79.7294	0.179438	nan	6.88372	1
124	164.131	109.009	-0.00263808	79.3547	0.218362	nan	4.24017	1
124	58.7993	20.9305	-0.00171692	51.2311	0.305612	nan	15.6085	1
124	51.7397	106.286	-0.00448938	135.876	0.115177	nan	6.63643	1
124	178.498	125.166	-0.00264186	79.4701	0.336645	nan	10.6066	1
125	181.45	114.978	-0.00591017	179.254	0.0607607	nan	8.19813	1
125	21.0318	17.8728	-0.00255056	76.6827	0.199879	nan	7.03542	1
125	217.226	129.376	-0.00256494	77.1217	0.189188	nan	16.0812	1
125	158.187	99.3714	-0.00224868	67.4658	0.253517	nan	11.3231	1
125	221.172	113.786	-0.00261398	78.6189	0.192864	nan	16.0812	1
126	58.906	118.548	-0.00274226	82.5354	0.21806	nan	14.2025	1
126	200.996	23.7286	-0.00303604	91.5046	0.182172	nan	6.98355	1
126	98.712	61.7608	-0.0055615	168.609	0.0634704	nan	11.552	1
126	65.9423	93.284	-0.00232336	69.7461	0.25418	nan	15.782	1
126	13.0726	156.496	-0.00302142	91.0582	0.156399	nan	18.1929	1
126	174.665	36.0489	-0.00281746	84.8313	0.271552	nan	4.60563	1
127	36.7037	130.464	-0.00313704	94.5882	0.318457	nan	6.98749	1
127	158.117	17.134	-0.00300828	90.657	0.177936	nan	18.9817	1
127	114.05	56.5828	-0.00240946	72.3749	0.283993	nan	4.28327	1
127	202.791	77.8997	0.00163692	-48.7884	0.35596	nan	12.122	1
127	9.53473	79.043	-0.00289535	87.2093	0.184961	nan	24.0776	1
128	100.667	50.3754	-0.00353417	106.713	0.11939	nan	11.552	1
128	149.279	88.4562	0.00449128	-135.934	0.104362	nan	13.937	1
128	34.4223	123.86	-0.00588762	178.565	0.0732009	nan	6.98749	1
128	79.0549	129.774	-0.00378678	114.425	0.160083	nan	17.8192	1
128	194.193	25.3092	-0.00296436	89.3161	0.178544	nan	6.98355	1
128	169.505	40.2367	-0.00296997	89.4874	0.261207	nan	3.93705	1
128	123.43	67.6482	-0.00286991	86.4327	0.178374	nan	13.9185	1
128	190.81	79.7403	-0.00285563	85.9965	0.16032	nan	12.122	1
128	45.3542	38.0566	0.00278752	-83.9171	0.178495	nan	3.06644	1
129	37.1108	32.8305	-0.00294557	88.7426	0.239252	nan	9.36533	1
129	200.775	49.0243	-0.00298165	89.844	0.142916	nan	20.8656	1
129	5.81803	126.74	-0.00277059	83.4002	0.184266	nan	27.429	1
129	42.7683	149.768	-0.00600167	182.047	0.0537399	nan	13.5579	1
130	100.646	122.923	-0.00245596	73.7945	0.238926	nan	8.48142	1
130	14.7505	14.7038	-0.00305204	91.9931	0.165365	nan	7.03542	1
130	112.488	52.5946	-0.0026938	81.0557	0.238396	nan	4.28327	1
130	155.441	141.23	-0.00294649	88.7707	0.162499	nan	11.9684	1
130	29.2945	148.26	-0.0030526	92.0104	0.170599	nan	13.5579	1
130	76.3006	150.714	-0.00297293	89.578	0.166774	nan	21.12	1
130	136.851	62.1157	-0.00175882	52.5101	0.307708	nan	7.09495	1
131	82.6339	30.9322	-0.00279287	84.0806	0.165082	nan	14.8974	1
131	202.896	145.052	-0.00238832	71.7292	0.206861	nan	9.0292	1
131	178.72	33.8654	-0.0026309	79.1355	0.211053	nan	4.60563	1
131	146.912	59.5182	0.00292513	-88.1185	0.187245	nan	5.17627	1
131	19.8555	103.175	-0.00310306	93.551	0.143798	nan	25.2992	1
131	124.832	118.79	-0.00284188	85.5768	0.182665	nan	18.288	1
131	159.284	51.4157	-0.00306797	92.4795	0.154432	nan	14.7893	1
132	85.3642	16.2872	-0.00276455	83.216	0.165908	nan	14.8974	1
132	162.862	158.257	-0.00332823	100.425	0.146888	nan	11.2772	1
132	215.557	5.91876	0.00268851	-80.8943	0.141153	nan	25.6791	1
132	190.318	10.6572	-0.00280646	84.4954	0.167313	nan	15.1557	1
132	220.026	57.073	-0.00298923	90.0754	0.173891	nan	20.8656	1
132	73.0622	57.8809	-0.00272368	81.9681	0.159225	nan	10.412	1
132	111.929	75.4883	0.001667	-49.707	0.321289	nan	13.9185	1
132	93.1758	118.906	-0.003243	97.8232	0.135998	nan	8.48142	1
132	152.922	152.93	-0.00322845	97.3791	0.172752	nan	11.0814	1
133	30.884	72.8101	-0.0031341	94.4985	0.156842	nan	12.6134	1
133	199.142	126.362	-0.00310881	93.7263	0.146947	nan	10.2752	1
133	29.1259	27.9366	-0.00291941	87.9439	0.17816	nan	9.36533	1
133	55.853	112.826	-0.00301667	90.9131	0.272153	nan	24.1043	1
133	137.346	132.126	-0.00291137	87.6984	0.161682	nan	18.288	1
133	199.654	136.625	-0.00275358	82.8811	0.172575	nan	9.0292	1
133	141.863	153.64	-0.00265207	79.7818	0.194442	nan	11.0814	1
133	199.106	154.025	-0.00217563	65.2357	0.348776	nan	6.33354	1
133	42.6493	83.0764	0.00160494	-47.8121	0.367777	nan	15.6147	1
134	140.893	32.1098	-0.00675685	205.104	0.0505528	nan	8.56792	1
134	65.0878	47.6452	-0.0027975	84.2219	0.281556	nan	5.74755	1
134	141.657	87.858	-0.00316836	95.5446	0.157013	nan	19.1857	1
134	205.144	155.937	0.0025225	-75.8258	0.262882	nan	6.30137	1
134	116.506	24.9863	-0.00280317	84.3949	0.194079	nan	12.2877	1
134	132.587	30.0046	-0.00311683	93.9711	0.246113	nan	8.23551	1
134	146.691	64.6898	-0.0030941	93.2771	0.158567	nan	5.17627	1
134	98.8208	31.3145	-0.00217977	65.362	0.323065	nan	16.1914	1
134	137.175	69.2033	-0.00236766	71.0985	0.249822	nan	7.09495	1
135	206.56	38.4805	-0.00290575	87.5269	0.190639	nan	16.6635	1
136	163.172	25.8389	-0.00330362	99.674	0.142987	nan	11.8782	1
136	63.7448	53.2337	-0.00300159	90.4528	0.245054	nan	5.74755	1
136	66.9312	80.9442	-0.00304863	91.889	0.167036	nan	23.8643	1
137	155.049	7.55533	-0.00271566	81.7232	0.189697	nan	11.016	1
137	164.194	50.9143	-0.00299831	90.3528	0.194384	nan	17.0981	1
137	118.399	120.557	-0.00301555	90.8792	0.157875	nan	12.1815	1
137	59.4446	141.998	-0.00341286	103.009	0.156389	nan	8.5476	1
137	22.4054	8.85441	-0.00327301	98.7395	0.128223	nan	20.2311	1
137	105.946	51.9342	-0.00605423	183.652	0.0508868	nan	12.3938	1
137	101.372	63.4528	-0.00309684	93.3611	0.137606	nan	11.8137	1
137	125.208	33.6614	-0.00312138	94.1103	0.131396	nan	8.23551	1
137	188.827	159.141	-0.00285825	86.0766	0.227455	nan	11.4823	1
138	212.952	7.14619	-0.00343239	103.606	0.126272	nan	22.4834	1
138	219.92	28.5225	0.00404586	-122.335	0.097264	nan	7.0024	1
138	112.867	107.061	-0.00316571	95.4634	0.2069	nan	7.95088	1
138	13.2338	156.29	0.0028973	-87.2687	0.160024	nan	41.2988	1
138	174.169	156.69	-0.00249646	75.0308	0.266555	nan	6.32249	1
138	19.832	78.8889	0.0021533	-64.5539	0.25347	nan	12.6134	1
138	155.573	141.265	0.00256562	-77.1424	0.196876	nan	13.8779	1
139	148.279	57.1651	-0.0045459	137.602	0.0918043	nan	7.69037	1
139	163.991	13.989	-0.00315074	95.0065	0.134224	nan	11.016	1
139	199.162	153.957	0.00235409	-70.6841	0.305052	nan	6.30137	1
139	119.784	55.4087	-0.00285211	85.8893	0.190032	nan	14.2675	1
139	25.1056	116.734	-0.00281766	84.8375	0.172511	nan	28.768	1
139	53.8724	116.99	-0.00269667	81.1435	0.195696	nan	18.1686	1
140	84.6953	14.633	-0.00424843	128.52	0.106419	nan	19.9063	1
140	171.276	107.598	-0.00310213	93.5226	0.15126	nan	15.7167	1
141	141.715	140.528	-0.00271735	81.7748	0.185421	nan	13.8779	1
141	27.9736	46.3235	-0.00259911	78.1648	0.242888	nan	32.0661	1
141	187.49	95.0403	-0.00321176	96.8694	0.234191	nan	5.68946	1
141	119.88	103.315	-0.00288948	87.0301	0.167521	nan	7.95088	1
141	185.394	100.691	-0.00279546	84.1596	0.305015	nan	6.02659	1
141	106.548	117.737	-0.00272081	81.8806	0.232903	nan	4.1459	1
142	47.2354	96.65	-0.0034607	104.47	0.141259	nan	14.7189	1
142	181.411	122.371	-0.00273591	82.3415	0.307945	nan	17.9151	1
142	181.423	6.57332	-0.00293049	88.2821	0.156607	nan	18.944	1
142	99.3599	75.0939	-0.00211932	63.5165	0.270167	nan	11.8137	1
143	223.227	34.695	-0.00353991	106.888	0.200601	nan	7.0024	1
143	168.931	153.15	-0.00573988	174.055	0.0633245	nan	6.32249	1
144	156.094	114.136	-0.00254911	76.6383	0.18325	nan	11.7375	1
144	156.653	23.4231	-0.0028782	86.6857	0.210442	nan	8.73421	1
144	83.3986	58.6276	-0.00297279	89.5737	0.164827	nan	11.5441	1
144	100.225	104.885	-0.00281741	84.8296	0.184558	nan	10.2952	1
144	61.2268	52.7651	-0.00505778	153.23	0.205805	nan	9.13619	1
145	111.609	67.224	-0.00265161	79.7676	0.163003	nan	14.4062	1
145	204.029	125.139	-0.00278817	83.937	0.188208	nan	15.9634	1
145	44.7972	19.0252	-0.0017084	50.9708	0.335646	nan	14.3319	1
145	162.834	29.594	-0.00297438	89.6221	0.13898	nan	8.73421	1
145	77.098	38.5097	-0.00328602	99.1366	0.163398	nan	14.9768	1
145	192.441	97.843	-0.00306673	92.4416	0.204461	nan	5.68946	1
145	216.719	115.454	-0.00297858	89.7503	0.172141	nan	15.9634	1
145	103.716	20.504	-0.00151184	44.9697	0.333485	nan	19.9063	1
145	104.012	114.458	-0.00250347	75.2448	0.251396	nan	4.1459	1
146	121.894	43.6315	0.00187637	-56.0992	0.309418	nan	11.9722	1
146	17.2178	142.802	-0.00313518	94.5315	0.175995	nan	10.7924	1
146	138.661	76.7996	-0.00256955	77.2623	0.196438	nan	9.64788	1
147	68.551	58.2265	-0.00592361	179.664	0.0786865	nan	7.07282	1
147	39.3147	109.056	-0.00278076	83.7109	0.337773	nan	14.7189	1
147	209.986	58.1236	-0.00285651	86.0234	0.21503	nan	11.7501	1
147	221.687	59.1917	-0.00256831	77.2245	0.203418	nan	11.7501	1
147	134.689	85.5921	-0.00258527	77.7424	0.196265	nan	9.64788	1
147	17.5895	102.397	-0.00329321	99.3563	0.124629	nan	22.7227	1
147	60.8409	155.581	-0.00308073	92.869	0.154039	nan	39.1638	1
148	55.9067	116.729	-0.00332111	100.208	0.199208	nan	5.96168	1
148	122.485	150.822	-0.00214904	64.4239	0.242507	nan	36.024	1
148	155.078	7.64937	0.00289789	-87.2869	0.322956	nan	15.8521	1
148	163.295	41.4544	-0.00338069	102.027	0.147654	nan	11.8693	1
148	72.706	116.362	0.00222292	-66.6794	0.24604	nan	16.8033	1
148	54.4472	39.5943	-0.00267322	80.4276	0.224383	nan	14.8133	1
149	214.303	9.0883	-0.00278058	83.7052	0.177752	nan	7.19719	1
149	21.1134	14.4815	-0.00282431	85.0405	0.163015	nan	24.1157	1
149	215.613	28.2001	-0.00225939	67.7931	0.260316	nan	9.82269	1
149	73.3182	53.0017	-0.00320645	96.7074	0.308782	nan	7.07282	1
149	119.888	55.4345	0.00276681	-83.2848	0.201346	nan	11.9722	1
149	146.516	120.921	-0.00292489	88.1111	0.166864	nan	11.7375	1
149	139.044	98.9349	-0.00274995	82.77	0.18803	nan	14.0355	1
150	187.313	114.803	-0.00302071	91.0367	0.169257	nan	17.7183	1
150	9.7974	134.966	-0.00256635	77.1647	0.199272	nan	10.7924	1
150	90.0375	76.4568	-0.002724	81.9778	0.219105	nan	8.44349	1
151	49.8917	22.2008	-0.00250336	75.2417	0.163247	nan	17.9801	1
151	87.8698	84.6173	-0.00296308	89.2772	0.1826	nan	8.44349	1
151	174.895	93.3835	-0.00286179	86.1846	0.167041	nan	4.53579	1
152	159.203	109.3	-0.00283635	85.4079	0.166636	nan	13.2261	1
152	155.081	96.7324	-0.00327404	98.771	0.153734	nan	9.35252	1
152	217.11	135.328	-0.00284469	85.6627	0.175107	nan	17.6293	1
153	51.8879	121.132	-0.00553075	167.67	0.048627	nan	5.96168	1
153	35.3136	38.7663	-0.00315279	95.0691	0.192555	nan	19.1514	1
153	207.287	10.6945	-0.00261324	78.5963	0.200147	nan	7.19719	1
153	170.68	26.848	-0.00285658	86.0257	0.186333	nan	16.3672	1
153	222.96	34.7197	0.00385646	-116.553	0.119658	nan	9.82269	1
153	154.763	134.827	-0.00283429	85.345	0.153798	nan	16.1668	1
153	224.27	9.24017	0.00220133	-66.0204	0.257327	nan	9.96828	1
153	213.569	152.598	-0.0028795	86.7255	0.152528	nan	14.746	1
154	224.41	73.1378	-0.00228676	68.6287	0.256019	nan	38.4455	1
154	11.4361	93.4245	-0.00320335	96.6128	0.142076	nan	4.55926	1
154	62.642	35.4912	-0.00295283	88.9643	0.158366	nan	11.2071	1
154	58.998	59.7742	-0.00292973	88.2589	0.191698	nan	8.71547	1
154	32.9066	144.741	-0.00300351	90.5114	0.161086	nan	13.5608	1
154	153.056	152.495	-0.00277794	83.6246	0.169278	nan	17.7507	1
154	23.4512	154.462	-0.00301466	90.8518	0.172347	nan	13.5608	1
154	200.667	159.738	-0.00223801	67.1401	0.189361	nan	14.746	1
154	80.5362	28.6899	-0.00284614	85.7068	0.16553	nan	19.1431	1
155	185.368	35.5561	-0.00590276	179.028	0.0486102	nan	8.9931	1
155	163.212	92.1098	-0.00283858	85.4761	0.230485	nan	9.35252	1
156	188.706	27.2051	-0.00226975	68.1093	0.329352	nan	8.9931	1
156	178.088	96.6044	-0.00337127	101.74	0.12254	nan	4.53579	1
157	55.983	67.9515	-0.00267971	80.6256	0.202107	nan	8.71547	1
157	166.338	43.3812	-0.00271831	81.8041	0.18904	nan	17.0938	1
157	38.5657	98.1544	-0.00290686	87.5607	0.180513	nan	23.2839	1
157	56.2439	150.192	-0.00277549	83.5499	0.23144	nan	16.4066	1
157	49.8503	22.0411	0.00248225	-74.597	0.26395	nan	8.3195	1
157	83.3463	144.936	-0.00268036	80.6455	0.169204	nan	16.9997	1
158	59.1915	20.2964	0.00204488	-61.2439	0.240598	nan	9.5027	1
158	53.0296	29.7291	-0.00321746	97.0435	0.16111	nan	7.60214	1
158	64.9334	89.4869	-0.00446631	135.172	0.0696504	nan	21.5612	1
158	15.8014	49.1061	-0.00304563	91.7975	0.151836	nan	22.0825	1
158	12.1847	130.155	-0.00271413	81.6766	0.215584	nan	25.3407	1
159	136.389	22.4039	-0.00271438	81.6842	0.214968	nan	6.27499	1
159	71.2333	156.863	-0.00318791	96.1413	0.152397	nan	16.4066	1
159	121.304	68.0172	-0.00879097	267.207	0.0328569	nan	6.15867	1
159	15.3011	99.1015	-0.00289444	87.1815	0.161998	nan	6.86777	1
159	110.115	123.475	-0.00274506	82.6207	0.174701	nan	7.87523	1
159	11.0759	88.8795	-0.00341095	102.951	0.157376	nan	4.55926	1
160	5.65187	11.3716	-0.00340669	102.821	0.171607	nan	39.0756	1
160	143.357	29.6204	-0.00308872	93.1131	0.16412	nan	10.0313	1
160	53.0055	40.9494	-0.00271409	81.6754	0.203814	nan	7.40869	1
160	187.343	97.712	-0.00314961	94.9719	0.154009	nan	9.32071	1
160	225.575	124.409	0.0016456	-49.0536	0.35042	nan	33.5822	1
161	137.096	16.169	-0.00317577	95.7706	0.173785	nan	6.27499	1
161	81.8638	53.299	-0.00313543	94.5392	0.198654	nan	18.9225	1
161	71.0109	68.7999	-0.00302129	91.0542	0.161406	nan	15.0519	1
161	223.29	11.4135	-0.00275338	82.8749	0.192315	nan	13.5548	1
161	45.6037	31.3569	-0.00303761	91.5524	0.154836	nan	7.60214	1
161	208.915	55.8057	-0.00289297	87.1365	0.192646	nan	34.6356	1
161	95.3196	90.1804	-0.00582291	176.59	0.0553897	nan	9.42396	1
161	112.608	23.273	-0.00121533	35.917	0.352471	nan	21.7396	1
162	129.518	9.61005	-0.00299954	90.3904	0.148991	nan	10.0225	1
162	60.0288	43.3077	-0.0030023	90.4745	0.21058	nan	7.40869	1
162	202.688	148.984	-0.00262468	78.9454	0.178922	nan	28.1077	1
163	36.2338	69.8076	-0.00335473	101.235	0.157151	nan	13.6529	1
163	146.071	65.3784	-0.00276469	83.22	0.185436	nan	15.6428	1
163	88.9055	119.043	-0.00251984	75.7447	0.197364	nan	17.7337	1
164	81.3853	19.9836	-0.00274776	82.7032	0.190985	nan	9.76795	1
164	112.938	130.827	-0.00297105	89.5205	0.174987	nan	7.87523	1
165	29.2944	58.0497	-0.00576895	174.942	0.063324	nan	9.70248	1
165	166.506	35.0112	-0.00324117	97.7675	0.151332	nan	23.7691	1
165	122.569	103.492	-0.00582099	176.531	0.0723654	nan	10.1426	1
165	214.346	21.5986	-0.00270477	81.3909	0.209284	nan	12.2019	1
165	140.794	123.327	-0.00269123	80.9773	0.196317	nan	22.5682	1
166	35.2996	38.7549	0.00321836	-97.0709	0.252617	nan	7.04822	1
166	100.336	98.1582	-0.00359095	108.447	0.168227	nan	7.17068	1
166	91.0846	18.8275	-0.00269329	81.0402	0.216566	nan	9.76795	1
166	189.466	102.847	-0.00288056	86.7579	0.194995	nan	26.6744	1
166	160.849	97.083	0.00198556	-59.4327	0.271532	nan	8.58709	1
167	100.943	49.0649	-0.00322104	97.1528	0.13764	nan	10.0385	1
167	125.01	57.6906	-0.00285974	86.122	0.189	nan	19.7507	1
167	36.185	102.827	-0.00323325	97.5257	0.143919	nan	16.9781	1
167	14.9039	115.47	-0.00268998	80.9392	0.183948	nan	8.0941	1
167	101.07	13.7173	-0.0019689	58.9242	0.356426	nan	11.2173	1
167	175.363	155.57	-0.00288117	86.7763	0.161633	nan	27.8167	1
168	160.596	71.1843	-0.0027615	83.1229	0.168825	nan	14.5042	1
168	39.6445	86.2056	-0.0031328	94.4589	0.146797	nan	16.4128	1
168	226.336	19.3325	-0.00305644	92.1274	0.201979	nan	3.49775	1
168	177.852	78.8338	-0.00279926	84.2757	0.197522	nan	18.8757	1
168	112.964	106.75	0.00308394	-92.9672	0.164484	nan	10.1426	1
168	54.7262	120.848	-0.00278614	83.875	0.168045	nan	15.9216	1
168	40.8957	43.0399	-0.00308934	93.132	0.215547	nan	7.04822	1
168	94.4013	102.183	-0.00261806	78.7435	0.242309	nan	7.17068	1
169	70.7877	41.2414	-0.00298674	89.9993	0.168913	nan	16.1833	1
169	9.30966	66.6789	-0.00290838	87.607	0.185163	nan	21.7682	1
169	6.81011	115.541	-0.00321088	96.8427	0.161095	nan	8.0941	1
169	150.124	143.877	-0.00265145	79.7628	0.215177	nan	22.5682	1
169	216.784	56.4413	-0.00255932	76.95	0.200847	nan	34.9279	1
169	51.0159	139.997	-0.00309047	93.1664	0.174548	nan	7.23155	1
170	29.7412	142.453	-0.00590481	179.09	0.101332	nan	8.47154	1
170	37.9744	62.3851	-0.00276899	83.3514	0.24519	nan	6.65834	1
170	25.1705	28.9425	-0.00323039	97.4382	0.145018	nan	14.1026	1
170	104.26	123.117	-0.00268408	80.759	0.324608	nan	11.8836	1
171	160.401	105.658	-0.00488368	147.914	0.118633	nan	8.58709	1
171	163.516	44.9528	-0.00510456	154.658	0.143211	nan	13.8316	1
171	56.4366	102.473	-0.0029786	89.7511	0.193324	nan	12.9571	1
171	183.558	30.9415	-0.00312292	94.1572	0.161064	nan	10.5209	1
171	90.1599	120.394	-0.00263932	79.3924	0.199811	nan	9.37507	1
171	46.4075	134.424	-0.00261699	78.7106	0.276564	nan	7.23155	1
172	36.2204	147.91	-0.00250351	75.2463	0.291008	nan	8.03137	1
172	222.846	19.5658	0.00324454	-97.8702	0.186871	nan	3.49775	1
172	135.014	24.0156	-0.00286932	86.4147	0.186949	nan	19.3981	1
172	167.218	58.2798	-0.00263989	79.4098	0.177805	nan	13.8316	1
172	114.08	129.809	-0.00269569	81.1134	0.188889	nan	11.8836	1
172	44.755	145.919	-0.00387018	116.972	0.137797	nan	7.21654	1
172	110.035	44.8117	-0.00281191	84.6617	0.158124	nan	10.0385	1
172	44.1291	64.9254	-0.0031017	93.5094	0.191032	nan	6.65834	1
172	55.7159	89.5358	-0.00358918	108.392	0.118099	nan	12.9571	1
172	121.629	116.362	0.00175838	-52.4967	0.299721	nan	12.941	1
172	89.96	129.767	0.00262595	-78.9843	0.158716	nan	9.37507	1
173	94.9216	56.097	-0.00309612	93.339	0.126038	nan	14.9732	1
173	54.6097	41.6561	-0.00329483	99.4056	0.257319	nan	6.43983	1
173	125.16	92.4455	-0.00310238	93.5301	0.147537	nan	18.7974	1
173	84.8888	100.522	-0.00291064	87.6761	0.168261	nan	9.65643	1
173	169.523	160.064	-0.0031678	95.5273	0.159857	nan	25.2658	1
173	147.238	8.95367	-0.00316218	95.3557	0.169423	nan	16.8201	1
173	55.4523	48.0405	-0.00360984	109.023	0.199953	nan	6.43983	1
174	212.093	101.757	-0.00295791	89.1194	0.166568	nan	20.2791	1
174	36.1021	102.608	0.00350724	-105.891	0.13271	nan	7.8069	1
174	156.814	94.6543	-0.00230311	69.1277	0.248878	nan	11.5741	1
175	34.3013	110.204	-0.0025335	76.1619	0.251964	nan	7.8069	1
175	71.2923	108.756	-0.00289053	87.0621	0.171569	nan	15.8954	1
175	42.5897	152.803	-0.00306934	92.5212	0.1601	nan	7.21654	1
175	192.527	25.4413	-0.0018328	54.7689	0.364361	nan	10.5209	1
175	106.725	142.59	-0.00276247	83.1523	0.159123	nan	10.0606	1
176	211.239	64.2836	-0.00280103	84.3295	0.181442	nan	17.2039	1
176	211.694	81.4815	-0.00249283	74.9201	0.22354	nan	15.6282	1
176	114.811	27.2755	-0.00164389	49.0014	0.347258	nan	14.9664	1
176	18.263	110.508	-0.00276765	83.3105	0.200032	nan	5.5907	1
177	94.3686	41.1341	-0.00312713	94.2856	0.157929	nan	14.9732	1
177	196.764	76.8613	-0.00312655	94.268	0.159575	nan	15.6282	1
177	8.43997	151.281	-0.00433641	131.206	0.0964701	nan	8.91392	1
177	60.4792	31.5436	-0.00283341	85.3182	0.180671	nan	10.8668	1
178	209.013	8.65166	-0.00565584	171.489	0.0508361	nan	17.3167	1
178	134.362	19.776	-0.00281708	84.8197	0.196	nan	13.9251	1
178	58.3517	20.8871	-0.00201771	60.4142	0.369377	nan	10.8668	1
178	81.6368	137.901	-0.00318972	96.1968	0.16553	nan	12.9821	1
179	43.2395	87.2698	-0.00574082	174.084	0.0548051	nan	16.9173	1
179	61.8294	66.4005	-0.00313094	94.4021	0.176551	nan	8.64815	1
179	129.138	76.0982	-0.00283412	85.34	0.192292	nan	4.89598	1
179	21.8549	106.224	-0.00300065	90.4242	0.205458	nan	5.5907	1
179	125.299	109.22	-0.00277581	83.5597	0.208666	nan	11.6246	1
179	168.377	123.426	-0.00300767	90.6384	0.179623	nan	19.312	1
180	148.015	66.9242	-0.00367795	111.103	0.124168	nan	12.0023	1
180	135.037	102.871	-0.00277699	83.5955	0.182558	nan	11.6246	1
180	5.23049	111.332	-0.00332335	100.276	0.180138	nan	6.9712	1
180	96.6646	142.627	-0.00315121	95.0208	0.166553	nan	10.0606	1
180	67.2276	73.4799	-0.00255412	76.7912	0.327451	nan	5.52325	1
181	164.927	35.9711	-0.00571119	173.179	0.0520126	nan	25.7258	1
181	94.9888	119.636	-0.00274676	82.6728	0.184062	nan	22.625	1
181	203.092	24.9248	-0.00294058	88.5902	0.17843	nan	17.3167	1
181	46.3078	118.485	-0.0075207	228.424	0.0442866	nan	10.2857	1
181	68.8314	135.766	-0.0018239	54.497	0.34178	nan	12.9821	1
182	90.1565	76.7211	-0.00159499	47.5085	0.307012	nan	23.1568	1
182	15.1138	145.372	-0.00333061	100.498	0.160141	nan	8.91392	1
182	98.57	22.2121	-0.00199412	59.6942	0.22908	nan	9.44506	1
182	58.7737	51.0262	-0.00536647	162.654	0.187898	nan	15.6751	1
182	61.9317	75.0481	-0.00277331	83.4833	0.26742	nan	5.52325	1
182	149.433	127.176	0.00250932	-75.4235	0.203174	nan	10.3252	1
183	136.813	33.4837	-0.00303528	91.4815	0.170811	nan	13.9251	1
183	188.023	47.3018	-0.00294969	88.8684	0.178173	nan	11.2952	1
184	31.5913	28.154	-0.00355938	107.482	0.152182	nan	5.01432	1
184	51.4405	29.9878	-0.0025022	75.206	0.25675	nan	14.6245	1
184	160.016	66.7832	-0.00299419	90.2269	0.133849	nan	12.0023	1
184	124.251	76.3853	-0.00231588	69.5176	0.23814	nan	4.89598	1
184	11.885	113.409	-0.00309497	93.3038	0.14321	nan	6.9712	1
184	147.792	116.907	-0.00293028	88.2757	0.173146	nan	6.93447	1
184	226.578	62.6765	-0.00271408	81.6749	0.169157	nan	12.3635	1
184	29.0166	141.187	-0.00298419	89.9217	0.217888	nan	7.32803	1
185	112.992	57.4841	-0.00266376	80.1385	0.192275	nan	22.0004	1
185	21.5338	78.6649	-0.00310781	93.6959	0.140913	nan	21.0762	1
185	115.613	92.0575	-0.00295157	88.9256	0.165812	nan	17.895	1
186	38.7372	14.5196	-0.00350068	105.69	0.128692	nan	15.3935	1
186	136.588	77.6456	-0.0052804	160.027	0.0693071	nan	12.4017	1
186	35.747	144.086	-0.00327327	98.7475	0.161325	nan	7.32803	1
186	56.5342	117.382	-0.00272284	81.9423	0.201972	nan	10.2857	1
186	186.93	136.57	-0.00263078	79.1318	0.256084	nan	30.4544	1
187	15.2372	58.5513	-0.00313709	94.5899	0.153292	nan	21.0762	1
187	214.495	65.2917	-0.00295179	88.9325	0.156418	nan	12.3635	1
187	145.979	136.907	-0.00300943	90.6923	0.169845	nan	10.3252	1
188	30.4975	33.0476	-0.00479579	145.231	0.0698086	nan	5.01432	1
188	176.733	47.6481	-0.00316158	95.3376	0.165899	nan	11.2952	1
188	124.079	153.21	-0.00332072	100.196	0.135632	nan	11.6629	1
188	141.044	118.504	-0.00268093	80.663	0.188008	nan	6.93447	1
189	218.607	23.2314	-0.00254492	76.5104	0.278981	nan	4.56822	1
189	57.2952	43.3893	0.00355458	-107.336	0.294401	nan	12.9464	1
189	157.737	29.9511	-0.00304473	91.77	0.158551	nan	23.8317	1
189	100.752	129.003	-0.00259085	77.9127	0.208406	nan	23.1972	1
190	154.76	124.89	-0.00307335	92.6437	0.171615	nan	10.5563	1
190	159.779	150.365	-0.00362429	109.464	0.12202	nan	15.9466	1
191	114.053	159.168	-0.00650203	197.324	0.0634279	nan	11.6629	1
191	223.68	18.6157	-0.00306242	92.31	0.199372	nan	6.85815	1
191	51.0279	32.061	-0.00375779	113.54	0.127691	nan	12.9464	1
191	95.5604	151.612	-0.00289	87.0458	0.173302	nan	8.44778	1
192	191.86	35.1351	-0.00319127	96.244	0.169946	nan	15.8944	1
192	183.475	72.9651	-0.00577843	175.232	0.0499157	nan	14.4719	1
192	134.747	36.2294	-0.00286332	86.2314	0.176771	nan	23.8317	1
192	67.0298	73.1048	-0.0029241	88.0871	0.197803	nan	16.3516	1
192	87.1439	152.337	-0.00322921	97.4022	0.130882	nan	8.44778	1
192	36.2552	33.0115	-0.00299063	90.1181	0.166816	nan	5.75781	1
193	214.597	25.4197	-0.00268849	80.8936	0.253561	nan	4.56822	1
193	47.1044	78.023	-0.00314174	94.7318	0.157371	nan	20.5234	1
193	133.265	130.816	-0.00264494	79.564	0.178626	nan	14.5628	1
193	70.0027	57.0258	-0.00267526	80.4897	0.194398	nan	16.3516	1
193	151.582	136.687	-0.00304826	91.8776	0.196459	nan	12.2174	1
194	221.539	115.209	-0.00295351	88.9849	0.166692	nan	20.2793	1
194	34.2099	124.886	-0.00265484	79.8663	0.230041	nan	9.08208	1
194	88.6625	44.7421	-0.00194166	58.0924	0.296176	nan	22.3401	1
194	176.847	47.7135	0.00292471	-88.1056	0.164692	nan	9.61073	1
194	193.233	62.2778	-0.00299026	90.1068	0.146098	nan	9.68476	1
194	75.2082	107.115	-0.00154199	45.8901	0.357769	nan	10.2643	1
195	213.086	90.72	-0.00616548	187.049	0.0488108	nan	25.9063	1
195	135.462	114.079	-0.00286102	86.1612	0.189163	nan	12.692	1
195	147.831	116.926	0.003351	-101.121	0.136946	nan	10.5563	1
195	176.248	38.1215	-0.00316349	95.3959	0.220148	nan	5.58923	1
195	210.72	143.427	-0.0033029	99.6521	0.156399	nan	11.0588	1
195	90.3558	92.2119	-0.00264109	79.4466	0.234856	nan	11.1575	1
195	93.4473	131.656	-0.00265582	79.8963	0.215284	nan	20.067	1
196	161.266	121.348	0.00538191	-163.126	0.0718291	nan	8.82374	1
196	129.721	9.98058	-0.00324061	97.7502	0.157042	nan	26.7256	1
196	22.4256	100.252	-0.00300439	90.5384	0.148797	nan	9.91356	1
196	218.105	135.195	-0.00242527	72.8574	0.225389	nan	11.0588	1
196	108.711	63.1477	-0.00282859	85.1711	0.168854	nan	24.8077	1
196	33.8983	133.963	-0.00292404	88.0853	0.182296	nan	9.08208	1
197	225.071	29.7416	-0.00301289	90.7979	0.138102	nan	11.3302	1
197	168.941	141.47	-0.00222161	66.6395	0.231477	nan	10.4719	1
197	175.113	111.277	-0.00161728	48.1888	0.353206	nan	8.82472	1
198	197.876	53.7786	-0.0042278	127.89	0.0971861	nan	9.68476	1
198	66.6253	101.485	-0.00291881	87.9256	0.18186	nan	9.80526	1
198	171.39	131.289	-0.00304176	91.6792	0.200101	nan	6.06337	1
199	22.9747	78.2584	-0.00338516	102.163	0.142391	nan	15.2105	1
199	31.8671	103.275	-0.00257232	77.3468	0.177147	nan	9.91356	1
199	31.6021	65.7314	-0.00296571	89.3575	0.193951	nan	15.2105	1
199	93.4671	102.927	-0.00274559	82.637	0.218482	nan	11.1575	1
199	14.0967	153.537	0.00336653	-101.595	0.131418	nan	20.1777	1
200	214.024	26.9795	-0.00300049	90.4194	0.194032	nan	6.69144	1
200	181.581	56.8707	0.0030676	-92.4681	0.156238	nan	14.8366	1
201	89.2174	78.4913	-0.00296694	89.395	0.160916	nan	9.52283	1
201	76.2951	99.8615	-0.00311703	93.9772	0.174358	nan	9.80526	1
201	57.2705	116.201	-0.00271189	81.6081	0.194012	nan	12.1916	1
201	165.813	128.91	-0.00275172	82.8241	0.245676	nan	6.06337	1
202	39.2261	41.6777	-0.0039661	119.9	0.108834	nan	25.2331	1
202	196.282	27.5113	-0.00299966	90.394	0.170004	nan	15.5234	1
202	98.1556	30.6175	-0.00396963	120.008	0.162143	nan	25.6285	1
202	59.4569	68.3871	-0.00336456	101.535	0.130004	nan	11.6765	1
202	182.381	116.282	-0.00259294	77.9764	0.169777	nan	8.82472	1
202	221.102	130.014	-0.00276411	83.2026	0.211734	nan	14.0667	1
203	41.0764	118.439	-0.00226574	67.9868	0.224387	nan	16.3481	1
203	90.495	122.126	-0.00570501	172.99	0.0543673	nan	9.44341	1
203	210.851	32.8708	-0.00289141	87.0889	0.163304	nan	6.69144	1
203	60.5316	56.7602	-0.00272342	81.96	0.286532	nan	11.6765	1
204	75.1625	127.755	-0.00438073	132.559	0.109843	nan	9.14514	1
204	74.0319	85.6013	-0.00310446	93.5936	0.171847	nan	14.4387	1
204	24.813	136.44	-0.00273306	82.2544	0.181308	nan	20.1777	1
204	167.942	102.412	-0.00268706	80.8501	0.197973	nan	20.0218	1
204	147.781	136.712	-0.00290939	87.6378	0.175599	nan	19.647	1
204	126.797	146.902	-0.00292575	88.1375	0.176822	nan	16.7084	1
205	81.1801	52.8924	-0.00325427	98.1672	0.271888	nan	14.9473	1
205	227.248	91.3382	-0.00422395	127.772	0.12267	nan	5.6595	1
205	183.03	71.6364	-0.0057818	175.335	0.0582526	nan	11.0507	1
205	103.467	149.674	-0.00263435	79.2408	0.217903	nan	23.4938	1
205	14.3124	154.554	-0.00333733	100.703	0.142259	nan	20.937	1
206	67.8414	122.274	-0.00275297	82.8624	0.197847	nan	9.14514	1
206	94.5905	70.6291	-0.00307934	92.8267	0.170463	nan	7.81761	1
206	221.471	99.5479	-0.00332467	100.317	0.119763	nan	8.11913	1
206	223.336	143.902	-0.00285633	86.018	0.173767	nan	10.9548	1
207	142.409	107.19	-0.00858246	260.841	0.0278116	nan	25.9761	1
207	16.6642	94.0529	-0.00177993	53.1546	0.369725	nan	23.1071	1
207	39.7173	95.6311	-0.00262006	78.8046	0.182269	nan	18.6355	1
207	165.95	74.9303	-0.00306465	92.3782	0.155342	nan	5.34331	1
207	86.3435	130.608	-0.00272332	81.957	0.216702	nan	9.44341	1
208	69.5165	25.6776	-0.00271923	81.8323	0.278726	nan	11.7681	1
208	84.6191	22.4255	-0.00225996	67.8103	0.253824	nan	7.09083	1
208	22.9013	47.0775	-0.00282972	85.2057	0.183636	nan	10.2159	1
208	197.832	71.2675	-0.00346299	104.54	0.187495	nan	14.8062	1
208	74.8668	139.787	-0.00284396	85.6404	0.157755	nan	12.0361	1
208	40.0709	52.7091	-0.00260309	78.2864	0.246361	nan	18.0695	1
208	133.589	72.674	-0.00259121	77.9235	0.209742	nan	10.6629	1
208	123.774	130.469	-0.0026436	79.5231	0.194875	nan	16.7084	1
209	161.369	32.4433	0.00218694	-65.5809	0.223741	nan	13.5984	1
209	168.225	137.638	-0.0029445	88.71	0.196525	nan	20.465	1
209	226.085	154.507	-0.00267686	80.5387	0.192151	nan	10.9548	1
209	172.769	67.5333	-0.00266451	80.1615	0.166097	nan	10.0606	1
209	221.589	91.4296	-0.00293691	88.478	0.186674	nan	5.6595	1
210	13.9923	29.8166	-0.00315145	95.0283	0.133117	nan	10.3393	1
210	88.243	66.0657	-0.0031548	95.1305	0.156184	nan	7.81761	1
210	42.0188	142.863	-0.0028356	85.3851	0.276783	nan	6.43092	1
210	136.64	41.8577	-0.00283	85.2141	0.183143	nan	9.70311	1
210	147.747	57.6583	-0.00295331	88.979	0.167459	nan	16.5454	1
210	131.825	62.158	-0.00335774	101.326	0.197279	nan	10.6629	1
210	57.8316	100.007	-0.00264746	79.641	0.198085	nan	5.41816	1
211	151.898	12.2195	-0.00549309	166.52	0.0693153	nan	17.4052	1
211	24.9883	37.0771	-0.00273176	82.2149	0.184344	nan	10.2159	1
211	37.0242	10.8986	-0.00285496	85.9762	0.17785	nan	23.9274	1
211	58.8112	20.7903	-0.00172441	51.4598	0.332857	nan	11.7681	1
211	51.0505	31.1371	-0.00275664	82.9743	0.165594	nan	12.9339	1
212	202.832	43.6018	-0.00555995	168.561	0.0584891	nan	28.114	1
212	33.6592	124.398	-0.00282115	84.9438	0.167196	nan	8.48396	1
212	125.862	4.80542	-0.00263236	79.18	0.178146	nan	27.071	1
212	46.9261	147.02	-0.00353766	106.82	0.169352	nan	6.43092	1
212	91.2068	25.049	-0.00264163	79.4629	0.206289	nan	7.09083	1
212	93.111	159.221	-0.00237554	71.3391	0.220459	nan	26.6559	1
213	167.349	20.2308	-0.00271435	81.6831	0.186412	nan	13.5984	1
213	19.7333	110.908	-0.0032731	98.7424	0.134589	nan	18.8532	1
213	144.694	36.4465	-0.00265411	79.8441	0.194144	nan	9.70311	1
213	6.39447	36.8291	0.00287377	-86.5503	0.177905	nan	10.3393	1
213	26.2821	128.588	-0.00279548	84.1602	0.154909	nan	8.48396	1
214	181.745	14.1655	-0.0029868	90.0014	0.171289	nan	8.39539	1
214	177.336	7.02061	-0.00247454	74.3616	0.206484	nan	8.39539	1
214	116.855	85.2004	-0.00266873	80.2905	0.228407	nan	13.0699	1
215	165.44	52.9739	-0.00372678	112.593	0.24347	nan	3.8761	1
215	166.47	49.2372	0.00346755	-104.679	0.286316	nan	3.8761	1
215	13.4686	88.6564	-0.00336976	101.693	0.139513	nan	23.117	1
215	61.3398	95.8784	-0.00295615	89.0655	0.179247	nan	5.41816	1
215	40.2495	117.107	-0.0030055	90.5721	0.165452	nan	9.82784	1
215	48.3242	127.669	-0.00284838	85.7752	0.1884	nan	13.2954	1
215	56.0459	153.974	-0.00299421	90.2276	0.172665	nan	11.4689	1
215	170.003	38.727	-0.00286571	86.3044	0.19277	nan	11.088	1
216	111.488	73.2837	0.00294939	-88.8593	0.176301	nan	11.1859	1
216	59.0614	50.9511	0.00617548	-187.354	0.137213	nan	8.59716	1
216	213.812	88.9207	-0.00241236	72.4631	0.208309	nan	3.86985	1
216	136.245	124.64	-0.00171461	51.1605	0.310786	nan	13.74	1
217	100.347	72.2763	-0.00313732	94.5968	0.16967	nan	11.1859	1
217	46.4935	77.4192	-0.00281304	84.6962	0.168044	nan	10.3801	1
217	133.411	91.7644	-0.00333877	100.747	0.138132	nan	17.8096	1
217	123.786	130.433	0.00279062	-84.0117	0.178067	nan	12.9346	1
218	6.21802	11.6051	-0.00332755	100.405	0.143786	nan	25.2247	1
218	225.668	13.3772	-0.00280179	84.3528	0.163379	nan	9.77778	1
218	58.9146	20.7933	0.00176921	-52.8275	0.28311	nan	17.2056	1
218	53.0257	44.8289	-0.00340627	102.808	0.169839	nan	8.36704	1
218	24.263	55.1384	-0.00282189	84.9665	0.203549	nan	15.6951	1
218	167.291	102.423	0.00217941	-65.3511	0.242124	nan	4.0059	1
218	191.343	121.485	-0.00265005	79.7201	0.231098	nan	3.05549	1
218	95.5362	153.874	-0.00263687	79.3176	0.19142	nan	23.4404	1
218	156.314	11.2821	0.00154942	-46.1171	0.370505	nan	14.2081	1
218	154.849	134.727	0.0031453	-94.8405	0.179083	nan	7.40108	1
218	118.838	156.417	-0.00181509	54.228	0.336019	nan	23.4404	1
219	151.93	109.371	-0.00284551	85.6877	0.165276	nan	4.40789	1
219	73.7343	130.214	-0.00350835	105.925	0.104516	nan	25.5372	1
219	81.4496	24.8809	-0.00164897	49.1564	0.322888	nan	22.9027	1
220	31.4424	35.2382	-0.00294716	88.7912	0.178539	nan	15.2476	1
220	207.34	68.4444	-0.0028437	85.6324	0.138774	nan	9.21898	1
220	133.901	18.8303	-0.00223165	66.9462	0.218219	nan	23.6498	1
220	6.69791	154.849	0.00166725	-49.7145	0.329993	nan	11.8684	1
221	215.94	85.6884	-0.00262993	79.1058	0.242292	nan	3.86985	1
221	165.568	153.183	-0.00567806	172.167	0.0623496	nan	18.8106	1
221	69.4999	160.144	-0.00321661	97.0176	0.139416	nan	26.7807	1
221	41.7135	21.1853	-0.00283244	85.2887	0.174952	nan	17.0369	1
221	17.3458	41.0499	-0.0031152	93.9215	0.181223	nan	15.2476	1
221	40.8027	122.865	-0.00276792	83.3187	0.208857	nan	33.7416	1
221	203.746	7.83145	-0.00281239	84.6765	0.166253	nan	22.6134	1
221	198.842	72.0174	-0.00194822	58.2927	0.374639	nan	9.21898	1
221	121.52	117.699	-0.00253553	76.2238	0.196904	nan	6.95295	1
221	147.755	136.837	0.00344793	-104.08	0.184415	nan	7.40108	1
222	217.539	57.0446	-0.00254165	76.4104	0.213434	nan	15.2958	1
222	37.8582	83.1792	-0.00314438	94.8123	0.16123	nan	10.3801	1
222	22.5734	158.03	-0.00270943	81.5331	0.18834	nan	16.1911	1
223	113.953	79.3441	-0.00300041	90.4168	0.166902	nan	12.1394	1
223	221.606	22.2709	0.00211619	-63.4209	0.277326	nan	7.096	1
223	148.353	111.946	-0.0025676	77.203	0.211451	nan	3.26236	1
223	193.842	123.244	-0.00247681	74.4309	0.187421	nan	3.05549	1
223	183.747	158.017	-0.00262689	79.013	0.206405	nan	9.34833	1
224	107.444	33.819	-0.00299315	90.1953	0.15335	nan	27.4885	1
224	10.6394	143.654	-0.00329692	99.4695	0.117299	nan	11.8684	1
225	102.279	82.6724	0.00176041	-52.5586	0.281812	nan	11.8299	1
225	149.813	97.3895	-0.00246593	74.0989	0.249653	nan	11.6573	1
226	136.718	76.4333	-0.00964183	293.184	0.0425687	nan	15.928	1
226	193.315	99.7451	-0.00310859	93.7196	0.134101	nan	12.0359	1
226	58.7478	20.8907	0.00180082	-53.7926	0.300886	nan	10.3095	1
226	182.404	60.9636	-0.00270786	81.4851	0.197143	nan	14.7445	1
226	124.779	111.557	-0.0028506	85.843	0.183334	nan	6.95295	1
227	185.634	86.393	-0.00336277	101.48	0.15918	nan	5.5799	1
227	29.2286	45.6208	-0.00289488	87.195	0.209058	nan	28.2569	1
227	195.557	67.6269	-0.0028992	87.3269	0.224082	nan	14.7445	1
227	152.399	73.6418	-0.00292555	88.1313	0.157129	nan	15.928	1
227	26.5663	130.531	-0.0030316	91.3691	0.123422	nan	20.6368	1
227	147.464	108.808	-0.00275381	82.8878	0.218804	nan	3.26236	1
228	201.255	30.609	-0.00280437	84.4317	0.161262	nan	15.1411	1
228	171.021	15.159	-0.00272828	82.1084	0.196226	nan	13.5766	1
228	101.261	70.8864	-0.00281835	84.8585	0.172801	nan	11.8299	1
228	71.9588	81.1868	-0.00300889	90.6757	0.205685	nan	10.9312	1
228	215.774	26.3139	-0.00281793	84.8457	0.179328	nan	7.096	1
228	184.271	91.804	-0.0024188	72.6599	0.353416	nan	5.5799	1
228	107.505	100.9	-0.00338669	102.21	0.11913	nan	18.962	1
228	175.499	153.616	-0.00300374	90.5186	0.192333	nan	9.34833	1
229	183.897	10.8541	-0.00276742	83.3034	0.178027	nan	13.5766	1
229	227.102	81.8083	-0.00239387	71.8988	0.200658	nan	22.277	1
229	117.194	132.095	-0.0027215	81.9014	0.163294	nan	10.5281	1
229	24.2416	77.2108	-0.00263142	79.1512	0.19487	nan	24.5963	1
230	170.125	38.5651	0.00256229	-77.0407	0.209	nan	10.522	1
230	30.0753	5.15683	-0.00172089	51.3522	0.369483	nan	31.4428	1
230	51.4731	28.1957	-0.00239052	71.7965	0.25521	nan	5.29989	1
231	96.7075	30.9347	-0.00243872	73.2681	0.267502	nan	15.5257	1
231	86.3106	69.275	-0.00311065	93.7825	0.161206	nan	12.051	1
231	76.565	100.057	-0.00294272	88.6554	0.144802	nan	19.4247	1
231	185.615	127.846	-0.00283522	85.3735	0.168508	nan	10.0682	1
232	166.883	28.5553	-0.00248707	74.7441	0.19974	nan	10.522	1
232	177.867	108.37	-0.00282196	84.9686	0.195134	nan	9.28361	1
232	95.1953	15.4828	-0.00177464	52.9933	0.310597	nan	15.5257	1
232	109.394	147.302	-0.0025358	76.2319	0.209702	nan	5.76924	1
233	167	62.1033	-0.00298294	89.8835	0.153385	nan	11.3012	1
233	29.7369	101.185	-0.0027209	81.8831	0.207068	nan	6.43469	1
233	127.393	129.48	-0.00290567	87.5245	0.160232	nan	10.5281	1
233	206.307	89.7965	-0.00254904	76.6361	0.202193	nan	22.1271	1
233	50.1652	33.3317	-0.00274356	82.5751	0.257	nan	5.29989	1
233	82.8841	80.8286	-0.00270752	81.4746	0.221423	nan	10.9312	1
234	84.312	129.646	-0.00276102	83.108	0.162385	nan	7.11507	1
234	146.982	147.039	-0.00318801	96.1444	0.134709	nan	26.3073	1
234	186.301	102.738	-0.00224869	67.4663	0.242013	nan	10.1409	1
235	224.069	115.375	-0.0037632	113.705	0.134182	nan	31.1407	1
235	153.73	56.023	-0.00431777	130.637	0.110089	nan	14.5972	1
235	45.7144	73.984	-0.00265539	79.8831	0.214838	nan	19.8006	1
235	131.2	77.5722	-0.00227184	68.1732	0.256099	nan	12.6952	1
235	128.059	98.6131	-0.00173014	51.6346	0.330771	nan	20.6393	1
236	195.675	128.248	-0.00325346	98.1426	0.171632	nan	4.17975	1
236	30.3212	94.7772	-0.00366977	110.853	0.226754	nan	6.43469	1
236	132.966	33.5593	-0.00258066	77.6014	0.22587	nan	25.8507	1
236	177.566	52.3499	-0.00293747	88.4953	0.171431	nan	12.2117	1
236	118.546	76.544	-0.00310897	93.7311	0.141364	nan	12.6952	1
236	30.8752	87.0937	-0.00318381	96.0163	0.20093	nan	6.57851	1
236	196.738	52.1935	-0.00274028	82.475	0.206396	nan	19.1721	1
237	14.5578	116.731	-0.00311127	93.8014	0.139746	nan	10.482	1
237	21.1822	124.855	-0.00320628	96.7021	0.169099	nan	10.482	1
237	20.2887	139.555	-0.00590807	179.19	0.0444958	nan	9.72186	1
237	43.2702	138.905	-0.0027699	83.3791	0.166835	nan	11.5062	1
237	114.456	144.535	0.00440137	-133.189	0.11316	nan	5.76924	1
237	79.7878	146.849	-0.00271782	81.789	0.189575	nan	11.1598	1
237	170.872	102.266	-0.00297972	89.7852	0.17033	nan	9.28361	1
238	178.033	64.5527	-0.00430383	130.211	0.0986233	nan	11.3012	1
238	37.8564	18.9224	-0.00255312	76.7608	0.246729	nan	6.5546	1
238	55.9936	55.8301	-0.00295456	89.0169	0.177154	nan	18.8015	1
238	58.774	147.126	-0.00318348	96.006	0.180838	nan	5.77528	1
238	25.1329	90.3034	-0.00323395	97.547	0.265098	nan	6.57851	1
239	38.5961	48.7011	-0.00264994	79.7167	0.181048	nan	18.8015	1
239	188.099	75.1609	-0.00308137	92.8887	0.160863	nan	13.6433	1
239	160.783	85.2763	-0.00255495	76.8165	0.182875	nan	19.0999	1
239	24.7458	98.8073	-0.00272156	81.9034	0.227277	nan	6.87944	1
239	108.389	104.863	-0.00317371	95.7079	0.141446	nan	18.6009	1
239	84.5504	136.757	-0.00359591	108.598	0.149925	nan	7.11507	1
239	116.758	134.149	0.0017036	-50.8243	0.332447	nan	10.6379	1
240	186.043	18.7411	-0.00547961	166.109	0.0565211	nan	25.3474	1
240	188.503	88.7983	-0.00284481	85.6664	0.173831	nan	13.6433	1
240	93.9593	93.1251	-0.00283406	85.3379	0.183043	nan	18.6009	1
240	202.242	151.526	-0.00243519	73.1603	0.261456	nan	6.21014	1
240	36.3423	107.542	-0.00289529	87.2074	0.22682	nan	14.1139	1
240	29.9984	140.042	-0.00268868	80.8994	0.267185	nan	3.77152	1
240	109.387	44.1574	-0.00327335	98.7498	0.140068	nan	16.3419	1
241	174.887	134.343	-0.00270791	81.4866	0.193468	nan	11.9364	1
241	56.9967	141.631	-0.00301441	90.8441	0.180957	nan	5.77528	1
241	191.769	129.735	-0.00214509	64.3033	0.280963	nan	4.17975	1
242	43.6399	22.0068	-0.00276106	83.1092	0.144612	nan	6.5546	1
242	141.775	87.1552	-0.00855834	260.104	0.033733	nan	19.0999	1
242	132.446	150.686	-0.0032487	97.9972	0.160799	nan	16.0852	1
242	29.1202	13.2944	-0.00254776	76.597	0.249325	nan	10.3308	1
242	123.126	53.006	-0.00251639	75.6394	0.217971	nan	16.3419	1
242	40.1468	149.979	-0.0031767	95.799	0.15743	nan	11.5062	1
243	22.9183	5.03223	-0.0026229	78.8912	0.231864	nan	10.3308	1
243	129.133	68.8456	-0.00277596	83.5642	0.158883	nan	13.4709	1
243	33.3516	138.315	-0.00305235	92.0025	0.226247	nan	3.77152	1
244	223.679	63.4479	-0.00315348	95.0902	0.133198	nan	26.9859	1
244	72.574	156.629	-0.00269103	80.9712	0.156293	nan	21.6242	1
244	13.1443	65.8438	-0.00288587	86.9197	0.153768	nan	23.7003	1
244	152.358	19.2757	-0.00283767	85.4482	0.200701	nan	27.9904	1
244	207.367	148.018	-0.00272281	81.9417	0.17376	nan	6.21014	1
245	115.698	69.8289	-0.00404903	122.432	0.114605	nan	7.11512	1
245	12.5967	89.5378	-0.00593183	179.915	0.0654071	nan	16.9375	1
245	163.433	105.755	0.00250973	-75.4361	0.199246	nan	9.39378	1
245	61.0075	125.904	-0.00448678	135.797	0.0956002	nan	16.2295	1
245	204.169	36.4594	-0.00305186	91.9878	0.155529	nan	18.9248	1
245	185.667	139.471	0.00290411	-87.4767	0.243217	nan	11.4901	1
246	159.468	147.541	-0.00231591	69.5187	0.225243	nan	20.2966	1
246	197.963	18.581	-0.00250322	75.2373	0.199135	nan	18.9248	1
246	153.807	55.9345	0.00435827	-131.873	0.128641	nan	4.39145	1
246	82.4444	107.502	-0.00240416	72.2128	0.254893	nan	5.03557	1
246	24.6599	157.557	-0.00322492	97.2713	0.142575	nan	16.6344	1
246	139.351	56.9389	-0.00260896	78.4657	0.208639	nan	11.396	1
246	221.196	90.3193	-0.00250232	75.2097	0.226954	nan	15.1929	1
246	39.6243	108.715	-0.00289165	87.0963	0.189831	nan	9.00251	1
246	220.283	145.965	-0.00262887	79.0736	0.169638	nan	13.0776	1
247	178.033	8.12963	-0.00278829	83.9406	0.178232	nan	22.5038	1
247	100.484	98.1772	-0.0068493	207.926	0.0508074	nan	11.5629	1
247	4.62057	145.901	-0.00313314	94.4692	0.183982	nan	14.1779	1
247	21.1012	39.003	-0.00283884	85.484	0.185855	nan	26.9303	1
247	71.9903	101.488	-0.00308741	93.073	0.191087	nan	12.0605	1
247	91.0265	104.83	-0.00300052	90.4201	0.17749	nan	8.98831	1
247	88.9587	32.537	-0.00257805	77.5219	0.199905	nan	24.8982	1
247	83.5923	63.9027	-0.00276126	83.1153	0.138225	nan	18.9856	1
247	129.163	134.94	-0.00298906	90.0703	0.170932	nan	16.0852	1
248	179.418	81.6808	-0.00302371	91.1282	0.166474	nan	25.1666	1
248	84.2388	112.207	-0.00223147	66.9407	0.293277	nan	5.03557	1
249	194.075	102.885	-0.00886602	269.498	0.0288231	nan	20.0715	1
249	214.127	103.768	-0.00390373	117.996	0.1141	nan	15.1929	1
249	150.195	53.4363	-0.00284451	85.6572	0.230049	nan	4.39145	1
249	159.592	97.1821	-0.00265363	79.8294	0.181701	nan	9.39378	1
249	25.4678	100.548	-0.00284074	85.5419	0.203475	nan	7.83857	1
249	33.0392	102.577	-0.00303347	91.4261	0.163732	nan	7.83857	1
249	138.046	104.526	-0.00219668	65.8784	0.246103	nan	15.0677	1
250	90.8318	7.70939	-0.00263565	79.2805	0.187568	nan	24.8982	1
250	115.853	62.7155	-0.00315342	95.0883	0.11822	nan	7.11512	1
250	31.582	65.6374	0.0033262	-100.364	0.261121	nan	11.0825	1
250	97.8808	115.118	-0.00292312	88.057	0.168419	nan	12.3618	1
250	135.84	150.012	-0.00287186	86.4922	0.189204	nan	12.1428	1
251	41.4156	60.5263	-0.00345712	104.36	0.141421	nan	4.66702	1
251	41.9194	128.028	-0.00558304	169.266	0.0637937	nan	11.4958	1
252	42.8478	116.57	-0.00293889	88.5385	0.17534	nan	10.7003	1
252	5.53277	10.1857	-0.00308894	93.1197	0.161879	nan	32.7538	1
252	183.769	54.885	-0.00285423	85.9539	0.187154	nan	15.9975	1
252	99.858	73.6946	-0.00284146	85.5641	0.176658	nan	7.01842	1
252	5.80799	120.728	-0.00191243	57.1999	0.324226	nan	21.5549	1
253	49.1982	155.156	-0.00300262	90.4843	0.165247	nan	18.5891	1
253	52.3764	111.702	-0.00301642	90.9055	0.166323	nan	10.7003	1
253	165.132	118.624	-0.00212145	63.5814	0.282588	nan	8.38996	1
253	90.6135	143.786	-0.00272218	81.9224	0.148559	nan	10.5677	1
253	144.972	117.908	-0.00296417	89.3103	0.207304	nan	11.8081	1
254	144.058	46.2072	-0.00293627	88.4585	0.171933	nan	8.89847	1
254	145.035	73.1246	-0.00319885	96.4753	0.132352	nan	18.4808	1
254	222.82	152.08	-0.00269274	81.0236	0.213035	nan	21.9906	1
254	27.7059	156.154	-0.00250496	75.2903	0.262734	nan	4.64774	1
255	200.563	34.2315	-0.00272269	81.9377	0.171959	nan	26.6199	1
255	169.393	61.903	-0.00572128	173.487	0.0529279	nan	13.7882	1
255	127.369	158.712	-0.00307981	92.8411	0.141345	nan	9.92933	1
256	45.6525	62.4832	-0.00345676	104.349	0.121246	nan	4.66702	1
256	106.842	72.9979	-0.00297157	89.5363	0.145543	nan	7.01842	1
256	100.659	140.507	-0.00309096	93.1814	0.158018	nan	10.5677	1
256	119.012	153.35	-0.00283519	85.3725	0.209133	nan	9.92933	1
257	98.8086	159.953	-0.00310266	93.5386	0.149152	nan	18.1252	1
257	206.013	117.773	-0.0024174	72.617	0.209505	nan	16.3814	1
257	21.1365	135.882	-0.00300751	90.6337	0.154787	nan	14.8154	1
257	124.76	140.364	-0.00263181	79.1631	0.350935	nan	4.59142	1
257	54.0517	22.9328	-0.00221625	66.4759	0.239857	nan	40.4324	1
257	30.7768	152.665	-0.00225885	67.7764	0.321623	nan	4.64774	1
258	145.749	33.7871	-0.00385119	116.392	0.258918	nan	3.78421	1
258	156.779	117.829	-0.00311288	93.8506	0.106043	nan	8.38996	1
258	183.178	61.6304	-0.00283417	85.3413	0.174819	nan	13.7882	1
259	143.53	150.48	0.00512197	-155.19	0.0844166	nan	4.87606	1
259	201.99	159.128	-0.00222288	66.6783	0.249643	nan	21.9906	1
259	146.126	37.5525	0.00333678	-100.687	0.298748	nan	3.78421	1
259	127.423	66.7294	-0.00268909	80.912	0.150497	nan	4.69896	1
259	214.183	103.574	0.00404996	-122.46	0.102423	nan	16.3814	1
259	138.069	104.458	0.00257454	-77.4147	0.212665	nan	20.8198	1
259	39.8221	141.502	-0.00322021	97.1273	0.159239	nan	10.428	1
260	150.783	42.9809	-0.00257721	77.4962	0.317275	nan	7.15236	1
260	143.002	49.0239	-0.00309497	93.3038	0.129522	nan	9.8519	1
260	70.482	66.411	-0.00279561	84.1641	0.190477	nan	25.1383	1
261	120.865	77.769	-0.00286268	86.212	0.208372	nan	8.94517	1
261	138.039	83.6386	-0.00315714	95.2019	0.145528	nan	18.1493	1
261	206.301	32.5384	-0.00261818	78.7471	0.234485	nan	7.21135	1
261	162.481	100.042	0.00190427	-56.9509	0.349815	nan	15.4509	1
261	85.8244	122.259	-0.00294286	88.6597	0.155522	nan	17.5741	1
262	33.4457	61.0004	-0.00607042	184.147	0.044473	nan	19.6865	1
262	112.372	74.961	-0.00607804	184.379	0.0655339	nan	8.5899	1
262	75.053	108.373	-0.0031133	93.8634	0.150646	nan	12.7119	1
262	30.9497	146.982	-0.00325917	98.317	0.191138	nan	5.68631	1
263	114.011	87.073	-0.00299177	90.1531	0.141421	nan	11.5564	1
263	176.746	94.1055	-0.00251473	75.5888	0.202046	nan	15.4509	1
263	192.986	133.681	-0.00315145	95.0281	0.132002	nan	14.603	1
263	147.337	153.527	0.00290671	-87.5562	0.264817	nan	4.87606	1
263	111.065	159.947	-0.00324783	97.9707	0.142067	nan	21.2295	1
263	206.317	47.7048	0.00239525	-71.9409	0.269211	nan	11.3913	1
263	108.643	67.2231	-0.0031478	94.9167	0.294256	nan	6.36515	1
263	27.9104	153.662	-0.00310573	93.6324	0.165842	nan	7.33923	1
264	47.4137	47.1277	-0.00530738	160.85	0.0676392	nan	11.4269	1
264	54.8625	144.474	-0.00262698	79.0158	0.201465	nan	15.3313	1
264	6.06399	38.0804	-0.00264403	79.5363	0.236494	nan	23.3564	1
265	102.79	71.0716	-0.00617526	187.347	0.0749763	nan	7.0045	1
265	64.179	101.789	-0.00560051	169.8	0.0644089	nan	12.7119	1
265	58.6581	20.6608	-0.00158319	47.1481	0.373142	nan	27.4601	1
265	7.0047	108.591	-0.00306314	92.3321	0.186828	nan	29.0682	1
266	38.7965	39.6232	-0.00304221	91.693	0.155409	nan	11.4269	1
266	69.4825	48.2678	-0.00437143	132.275	0.0972255	nan	17.1932	1
266	190.9	148.134	-0.00213732	64.0662	0.308651	nan	14.603	1
266	211.484	37.5525	-0.00316391	95.4086	0.151803	nan	7.21135	1
266	212.347	84.579	-0.0034352	103.691	0.156392	nan	8.07346	1
266	124.56	98.1549	-0.00281993	84.9067	0.186948	nan	15.3002	1
266	166.036	55.5594	-0.00276766	83.3109	0.197261	nan	12.4569	1
267	130.889	141.478	-0.00290148	87.3965	0.153202	nan	20.389	1
267	145.691	158.455	-0.00619252	187.874	0.0564574	nan	5.19505	1
267	169.158	10.4181	-0.00304749	91.8542	0.154859	nan	10.3284	1
267	204.283	84.1884	-0.00306727	92.4581	0.173895	nan	8.07346	1
267	29.5913	126.889	-0.00282963	85.2029	0.208756	nan	18.1162	1
267	68.9873	136.649	-0.00294942	88.8599	0.14405	nan	16.1477	1
268	226.594	133.549	-0.00277447	83.5187	0.246217	nan	5.67716	1
269	127.297	19.4429	-0.00300022	90.4111	0.129354	nan	27.4927	1
269	92.0618	155.46	-0.00255237	76.7379	0.208558	nan	29.7708	1
269	106.492	43.5196	-0.00233681	70.1567	0.288913	nan	6.53307	1
269	222.698	148.168	-0.00289518	87.2041	0.2501	nan	3.83867	1
270	163.934	43.2811	-0.0034408	103.862	0.116892	nan	5.4166	1
270	194.615	65.4113	-0.00273987	82.4622	0.238154	nan	21.12	1
270	127.511	55.2931	-0.00284509	85.6748	0.182788	nan	24.0918	1
270	173.691	114.952	-0.00307385	92.659	0.149791	nan	37.3793	1
271	220.681	96.0854	-0.00306555	92.4057	0.195656	nan	14.2073	1
271	16.9978	24.2948	-0.00311431	93.8944	0.161895	nan	22.3064	1
271	189.723	34.5642	-0.00254783	76.5994	0.211775	nan	8.4937	1
271	173.577	41.366	-0.0029115	87.7022	0.191615	nan	9.83134	1
271	56.1676	59.1453	-0.00290526	87.5117	0.182134	nan	17.1932	1
272	222.548	152.004	0.00314904	-94.9547	0.251114	nan	3.67971	1
272	164.009	19.3714	-0.00371755	112.312	0.0993299	nan	9.47235	1
272	21.3318	46.3571	-0.00310711	93.6746	0.183235	nan	18.1198	1
272	18.8647	85.4671	-0.00290688	87.5612	0.177737	nan	17.0298	1
272	127.257	110.95	-0.00293601	88.4506	0.157955	nan	30.2511	1
272	48.0608	111.841	0.00173676	-51.8366	0.337841	nan	7.18549	1
272	59.4528	118.141	-0.00297873	89.7549	0.176308	nan	13.018	1
272	47.273	130.833	-0.00277938	83.6685	0.200104	nan	17.1071	1
273	154.729	21.2698	-0.00278772	83.9233	0.201235	nan	8.11028	1
273	71.4429	111.827	-0.00198193	59.322	0.325669	nan	13.5511	1
273	220.996	134.494	-0.00267324	80.428	0.175407	nan	5.67716	1
274	185.805	154.629	-0.00255556	76.8353	0.201513	nan	33.1122	1
275	219.819	154.472	-0.0030897	93.1429	0.161885	nan	3.67971	1
275	36.0855	35.8377	-0.00308677	93.0535	0.163965	nan	18.1198	1
275	158.59	42.3954	-0.00235702	70.7738	0.195481	nan	5.4166	1
276	208.356	80.2018	-0.00373178	112.746	0.119962	nan	16.5644	1
276	184.397	41.1807	-0.00360154	108.77	0.104967	nan	8.4937	1
276	112.523	44.8223	-0.00216463	64.8999	0.266216	nan	14.0509	1
276	171.937	76.99	-0.00280468	84.4409	0.185589	nan	35.5176	1
276	35.0906	80.2967	-0.00302314	91.1108	0.185538	nan	13.3301	1
276	134.335	141.013	-0.00277802	83.627	0.187109	nan	9.33236	1
276	79.6112	144.939	-0.00326628	98.5339	0.137279	nan	23.2618	1
276	186.171	21.1531	-0.00303819	91.5704	0.174276	nan	13.8735	1
277	152.604	13.4427	-0.00286756	86.3609	0.175333	nan	8.11028	1
277	35.7433	66.9826	-0.00293583	88.4453	0.149957	nan	11.8597	1
277	193.279	105.381	-0.00286213	86.195	0.147622	nan	26.6196	1
277	41.484	114.735	-0.0027013	81.2849	0.18063	nan	7.18549	1
277	155.718	121.202	-0.00300543	90.5701	0.17014	nan	20.6952	1
277	206.282	128.608	-0.00287482	86.5825	0.191722	nan	15.8477	1
278	131.766	156.262	-0.00588988	178.634	0.0564453	nan	15.4635	1
278	83.3184	42.7123	-0.00394676	119.309	0.111348	nan	9.75403	1
278	14.4369	74.1641	-0.00329836	99.5136	0.158626	nan	20.1667	1
278	42.8232	107.503	-0.00349222	105.432	0.143109	nan	7.35483	1
278	114.311	138.616	-0.00272645	82.0527	0.206691	nan	8.49755	1
279	29.9741	56.6207	-0.00304279	91.7107	0.152639	nan	11.8597	1
279	120.584	77.9636	0.00257043	-77.2893	0.20758	nan	20.1033	1
279	76.4366	93.8737	-0.00273206	82.224	0.162955	nan	13.5076	1
280	125.062	97.5618	-0.00282465	85.0507	0.17587	nan	13.4202	1
280	116.501	130.406	-0.00292375	88.0762	0.192113	nan	8.49755	1
281	159.046	29.0136	-0.00303563	91.492	0.166646	nan	16.851	1
281	207.566	63.6563	-0.00276406	83.2008	0.161925	nan	10.5729	1
281	14.8715	97.8315	-0.00308288	92.9346	0.14876	nan	23.4953	1
281	138.478	132.651	-0.00306592	92.4169	0.173146	nan	9.33236	1
281	102.641	34.8331	-0.00295946	89.1667	0.144979	nan	14.0509	1
282	66.0637	102.526	-0.00311158	93.811	0.158397	nan	13.5076	1
282	79.7678	51.7971	-0.00314126	94.717	0.137424	nan	9.75403	1
282	167.707	76.5814	-0.00256379	77.0864	0.193879	nan	15.225	1
282	38.8082	35.8757	-0.00274539	82.631	0.174962	nan	20.7164	1
283	52.9081	57.5664	-0.00276183	83.1328	0.204719	nan	22.4341	1
283	163.631	61.9122	0.00276245	-83.1517	0.195334	nan	9.8203	1
283	34.1372	69.8523	-0.0025165	75.6427	0.181576	nan	13.871	1
283	146.517	139.883	-0.00280735	84.5226	0.188863	nan	10.8128	1
284	161.907	48.1489	-0.00273325	82.2602	0.20962	nan	13.871	1
284	202.983	73.1843	-0.00281612	84.7902	0.15167	nan	10.5729	1
284	29.1665	153.199	-0.00262852	79.0628	0.195499	nan	34.8235	1
284	127.338	110.788	0.00298463	-89.9351	0.144125	nan	13.4202	1
285	56.2064	131.255	-0.00317772	95.8302	0.124769	nan	14.317	1
285	29.3884	54.3265	-0.00289385	87.1635	0.180348	nan	16.2358	1
285	192.504	55.2049	-0.00329656	99.4584	0.154255	nan	17.2717	1
285	94.5949	71.985	-0.00297044	89.5017	0.18234	nan	9.41855	1
285	11.2129	74.6228	-0.00311458	93.9026	0.163859	nan	23.4154	1
285	142.291	113.527	-0.0027363	82.3535	0.223461	nan	15.2018	1
286	29.328	16.3412	0.00193871	-58.0024	0.352093	nan	21.7134	1
286	80.164	22.0508	-0.00286829	86.3831	0.165739	nan	9.03519	1
286	219.517	122.209	-0.0034401	103.841	0.147968	nan	10.6862	1
287	172.765	58.3047	-0.00308659	93.048	0.149202	nan	9.8203	1
287	218.545	6.59955	-0.00299395	90.2197	0.200209	nan	17.154	1
287	128.092	16.1269	-0.00250791	75.3804	0.187371	nan	30.4532	1
287	191.626	111.359	-0.00254438	76.494	0.330368	nan	10.9819	1
288	147.417	39.6634	-0.00293256	88.3452	0.185756	nan	16.7916	1
288	209.064	98.3329	-0.00283761	85.4465	0.180311	nan	14.8836	1
288	180.824	109.383	-0.00577378	175.09	0.0692141	nan	10.9819	1
288	107.44	109.013	-0.00268801	80.8792	0.171655	nan	19.9769	1
289	204.604	18.7786	-0.00319494	96.3561	0.175166	nan	6.03713	1
289	158.037	79.0559	-0.00280531	84.4604	0.200246	nan	20.128	1
289	94.9859	81.3955	-0.00316526	95.4499	0.159682	nan	8.14276	1
289	73.2157	27.8262	-0.0024914	74.8763	0.232137	nan	9.03519	1
289	88.7664	44.6	-0.00313915	94.6526	0.152379	nan	22.8732	1
289	139.243	144.345	-0.00258731	77.8048	0.216519	nan	11.0852	1
290	162.161	108.651	-0.00540616	163.866	0.058698	nan	15.8909	1
290	211.987	129.791	-0.00260013	78.1959	0.183764	nan	10.6862	1
290	122.02	150.135	-0.00298585	89.9722	0.174435	nan	11.9822	1
290	95.6892	89.5078	-0.00293397	88.3884	0.164856	nan	8.14276	1
290	53.4905	94.5026	-0.00239646	71.9779	0.227972	nan	12.5312	1
290	138.159	132.515	0.00302441	-91.1497	0.217077	nan	7.81878	1
290	44.6374	139.69	-0.0029102	87.6626	0.17076	nan	14.317	1
291	200.077	86.4683	-0.00261325	78.5964	0.209873	nan	14.8836	1
291	64.9792	89.4988	-0.00210715	63.145	0.269178	nan	12.5312	1
291	131.424	136.488	-0.00292129	88.0012	0.186055	nan	7.81878	1
291	25.9638	150.532	-0.00307938	92.8277	0.297077	nan	5.35106	1
292	214.182	23.1895	-0.00284493	85.67	0.169426	nan	10.5453	1
292	20.0644	128.816	-0.00315723	95.2046	0.16033	nan	22.5032	1
292	21.2205	153.009	-0.0027075	81.4741	0.332397	nan	5.35106	1
293	176.666	86.6767	-0.00266689	80.2344	0.202395	nan	20.128	1
293	61.0495	145.536	-0.00289461	87.1866	0.174205	nan	10.6898	1
293	208.344	14.0398	-0.00315273	95.0672	0.171384	nan	6.03713	1
294	58.7198	20.6938	-0.00148031	44.0071	0.335962	nan	14.7744	1
294	76.9492	82.3341	-0.00263124	79.1458	0.175496	nan	13.9504	1
294	146.742	104.806	-0.00334218	100.851	0.149199	nan	6.9414	1
294	64.3831	122.467	-0.00321846	97.0741	0.183921	nan	23.3091	1
295	55.3393	64.6778	-0.0137494	418.592	0.0141313	nan	11.1414	1
295	124.75	75.3753	-0.00286546	86.2966	0.173273	nan	14.8764	1
295	96.7016	139.041	-0.00297511	89.6444	0.226973	nan	12.9368	1
295	159.203	144.876	-0.00281935	84.8888	0.165786	nan	9.75751	1
295	130.047	89.2764	-0.00242917	72.9763	0.196746	nan	14.8764	1
295	115.164	159.962	-0.00302691	91.2258	0.195936	nan	11.9822	1
296	88.0359	107.448	-0.00226115	67.8468	0.317142	nan	9.88974	1
296	47.7831	42.7156	-0.00299513	90.2556	0.220947	nan	6.02726	1
296	151.222	139.262	-0.00227575	68.2926	0.232707	nan	9.75751	1
296	199.481	145.107	-0.00250556	75.3087	0.282073	nan	5.3671	1
297	153.63	105.66	-0.00315407	95.1083	0.123254	nan	6.9414	1
297	137.574	151.463	-0.00695363	211.112	0.0386718	nan	16.8873	1
297	120.343	37.2555	-0.00298864	90.0574	0.155496	nan	14.3392	1
297	42.1331	40.6167	-0.002811	84.6341	0.24583	nan	6.02726	1
297	41.0516	95.9875	-0.00277735	83.6066	0.183031	nan	8.38922	1
297	71.7271	146.048	-0.00344769	104.073	0.149639	nan	10.6898	1
297	202.783	150.715	-0.00292946	88.2507	0.219752	nan	6.50751	1
298	181.476	58.6395	-0.00535176	162.205	0.0678261	nan	13.2944	1
299	177.893	37.0204	-0.0027415	82.5123	0.193761	nan	21.914	1
299	220.803	96.4551	0.0028672	-86.3498	0.220756	nan	5.33907	1
299	49.3327	97.3303	-0.00299012	90.1027	0.172479	nan	8.38922	1
299	215.821	154.468	-0.00306643	92.4324	0.223035	nan	7.1071	1
299	222.893	155.177	0.00231893	-69.6108	0.293427	nan	5.79469	1
299	171.578	84.9505	-0.00284305	85.6125	0.204425	nan	21.9149	1
300	101.99	97.8028	-0.0026189	78.769	0.221114	nan	16.9635	1
300	160.73	134.788	-0.00303086	91.3466	0.286137	nan	6.74572	1
300	154.057	71.7867	-0.00273901	82.4362	0.188742	nan	21.9149	1
300	102.742	150.481	-0.00375827	113.555	0.160748	nan	12.9368	1
300	45.8856	154.581	-0.00246446	74.054	0.239603	nan	5.45892	1
301	88.786	117.31	-0.00426091	128.901	0.0824687	nan	9.88974	1
301	148.849	119.488	-0.0025035	75.2457	0.212388	nan	10.3956	1
301	138.624	134.609	-0.00325516	98.1944	0.166523	nan	9.42919	1
301	164.861	140.121	-0.00296269	89.2653	0.242235	nan	6.74572	1
301	194.207	146.106	-0.00547896	166.089	0.0840586	nan	5.3671	1
302	197.369	10.9076	-0.00342275	103.311	0.122413	nan	23.7931	1
302	127.691	21.1961	-0.00264811	79.6608	0.204984	nan	17.6609	1
302	202.409	34.1608	-0.00277376	83.4971	0.206341	nan	23.7931	1
302	29.528	37.0011	-0.00369274	111.554	0.210452	nan	12.3195	1
302	130.777	47.0908	-0.0031232	94.1656	0.152765	nan	14.3392	1
302	193.689	63.8911	-0.00285783	86.0638	0.162287	nan	13.2944	1
302	85.8025	78.547	-0.00306766	92.47	0.142027	nan	9.02331	1
302	147.766	132.298	-0.00333793	100.722	0.140269	nan	9.42919	1
302	112.296	65.5749	-0.00226161	67.8606	0.342405	nan	4.4062	1
303	41.7079	86.6774	-0.00350771	105.905	0.15073	nan	10.7618	1
303	219.97	101.729	-0.00274617	82.6548	0.197747	nan	5.33907	1
303	220.334	160.376	0.00187911	-56.1828	0.338549	nan	5.79469	1
304	70.548	56.3819	-0.00292317	88.0586	0.151211	nan	20.4005	1
304	188.414	113.116	0.00326466	-98.4845	0.137246	nan	17.4487	1
304	90.5029	157.966	-0.135739	4143.02	0.00458755	nan	14.3457	1
304	41.1986	33.0554	-0.00265415	79.8451	0.273202	nan	4.6142	1
304	138.964	122.706	-0.00284645	85.7165	0.188455	nan	10.3956	1
304	48.552	149.817	-0.00187768	56.1392	0.307804	nan	5.45892	1
305	92.4688	72.4659	-0.0019668	58.8601	0.311698	nan	8.89279	1
305	36.1676	77.4512	-0.00585481	177.564	0.0560077	nan	10.7618	1
305	102.39	123.394	-0.00313152	94.4196	0.153747	nan	12.505	1
306	222.146	61.3429	-0.00278792	83.9294	0.154266	nan	28.5715	1
306	36.8374	22.8632	-0.00329011	99.2617	0.110548	nan	11.0861	1
306	174.391	40.5694	-0.00302303	91.1073	0.163734	nan	14.1302	1
306	173.443	122.079	-0.00206568	61.8787	0.312848	nan	8.53731	1
306	54.0619	130.939	-0.00311449	93.8998	0.137623	nan	19.6664	1
306	101.794	34.4425	-0.00204584	61.273	0.27494	nan	29.0885	1
306	23.5182	56.133	0.00262845	-79.0607	0.201292	nan	19.5692	1
307	45.4538	31.2711	0.00347368	-104.866	0.20094	nan	4.6142	1
307	9.60061	125.016	-0.00307846	92.7997	0.145735	nan	44.854	1
307	160.516	71.0349	0.00267707	-80.545	0.173944	nan	19.4379	1
308	94.651	83.6642	-0.00282563	85.0806	0.200148	nan	11.4089	1
308	59.3776	37.2475	-0.00295147	88.9225	0.190584	nan	15.1522	1
308	8.19296	76.495	-0.00272572	82.0302	0.175887	nan	25.4848	1
308	70.2373	159.663	-0.00301618	90.8983	0.235118	nan	19.6483	1
309	6.5384	46.4049	-0.00535159	162.2	0.0778464	nan	19.5692	1
309	166.933	89.383	-0.00286546	86.2968	0.193937	nan	19.4379	1
309	99.1036	111.328	-0.00598378	181.501	0.0856049	nan	12.505	1
309	165.393	29.6745	-0.00239706	71.9961	0.236852	nan	14.1302	1
309	121.328	67.9824	0.00191647	-57.3234	0.282585	nan	10.0272	1
309	86.377	128.981	-0.0025043	75.2703	0.213933	nan	16.9599	1
310	166.101	126.435	-0.00242509	72.8518	0.225227	nan	8.53731	1
310	125.081	116.701	-0.00232817	69.8928	0.225113	nan	17.4043	1
310	89.4405	155.505	-0.00242497	72.8481	0.288011	nan	19.6483	1
311	213.04	6.23692	-0.0026358	79.2851	0.222418	nan	29.4023	1
311	128.895	14.3922	-0.00289706	87.2616	0.18334	nan	15.8794	1
313	184.612	13.7432	-0.00297598	89.671	0.177853	nan	24.9635	1
313	161.121	139.968	-0.00310042	93.4702	0.142755	nan	14.4203	1
313	182.987	150.936	-0.00279801	84.2375	0.212567	nan	24.462	1
314	95.3356	7.83375	-0.00294349	88.6791	0.188034	nan	34.1938	1
314	90.7507	63.5969	-0.00289672	87.2511	0.183658	nan	10.4557	1
314	149.878	66.5986	-0.00270791	81.4866	0.20252	nan	19.401	1
314	19.2995	73.3917	-0.00347247	104.829	0.114796	nan	25.4424	1
314	133.653	91.5136	0.00280598	-84.4807	0.20996	nan	14.8228	1
314	50.7004	140.85	-0.00342251	103.304	0.124735	nan	21.7711	1
314	214.254	149.689	-0.00608894	184.712	0.0665908	nan	11.596	1
314	41.9891	22.2721	-0.00231445	69.474	0.25066	nan	20.4467	1
314	165.946	55.7264	-0.00298654	89.9935	0.158431	nan	19.401	1
315	109.503	108.939	-0.00282653	85.1082	0.146291	nan	17.4043	1
315	210.873	138.597	-0.0052286	158.445	0.0668397	nan	10.4507	1
316	118.849	90.7538	-0.00304474	91.7703	0.194246	nan	14.8228	1
316	215.304	102.134	-0.00197244	59.0322	0.318717	nan	24.422	1
316	198.235	52.8592	-0.00291866	87.921	0.198851	nan	29.6659	1
316	74.9206	64.594	-0.00312888	94.3392	0.156307	nan	12.8393	1
316	155.725	157.911	-0.00331981	100.168	0.157472	nan	18.7361	1
316	20.319	26.5573	-0.00305076	91.954	0.164476	nan	22.0897	1
317	39.2552	42.5351	-0.00298264	89.8744	0.154645	nan	16.2405	1
317	69.188	103.69	-0.00260486	78.3403	0.197705	nan	21.918	1
317	189.236	122.258	-0.00266017	80.0291	0.201338	nan	16.6844	1
317	72.3094	138.148	-0.00296808	89.4298	0.180822	nan	21.4689	1
318	49.4625	119.114	-0.00613682	186.174	0.0540078	nan	8.89787	1
318	23.8424	102.425	-0.00333415	100.606	0.143854	nan	13.5671	1
318	208.452	125.575	-0.00257426	77.4062	0.277209	nan	8.42832	1
318	202.863	131.884	-0.00281682	84.8117	0.206843	nan	8.42832	1
318	90.506	158.953	-0.0026699	80.326	0.211736	nan	27.6395	1
318	24.1142	48.4091	0.00286609	-86.3159	0.175888	nan	9.03109	1
319	10.2981	101.639	-0.00279144	84.0368	0.165089	nan	8.37786	1
319	123.814	38.4639	-0.00270102	81.2763	0.180919	nan	38.3517	1
319	96.0805	72.5921	-0.00260234	78.2636	0.240341	nan	10.4557	1
319	127.199	131.876	-0.00216225	64.8272	0.265324	nan	12.6438	1
319	126.672	115.057	-0.00177187	52.9087	0.322131	nan	4.72911	1
320	71.3973	76.9405	-0.00292511	88.118	0.173749	nan	12.8393	1
320	221.233	71.5989	-0.00241808	72.638	0.243029	nan	14.4268	1
321	160.715	83.5263	-0.00407288	123.16	0.0919109	nan	19.2801	1
321	179.904	85.3978	-0.00603051	182.928	0.0480907	nan	19.2801	1
321	15.9373	52.2431	-0.00315308	95.0778	0.195159	nan	6.4265	1
322	180.634	23.4556	-0.00315204	95.0461	0.139104	nan	19.7768	1
322	8.11963	93.5496	-0.00301943	90.9976	0.201043	nan	8.37786	1
322	57.7392	122.381	-0.00291153	87.7033	0.157349	nan	8.89787	1
323	92.2841	113.154	-0.00618952	187.782	0.0577152	nan	17.6568	1
324	103.912	151.003	0.00275672	-82.9768	0.206091	nan	25.3129	1
324	220.343	85.9983	-0.00320709	96.727	0.110248	nan	14.4268	1
324	62.3164	96.6686	-0.00350249	105.746	0.128533	nan	18.5595	1
324	23.3587	109.176	-0.00238394	71.5954	0.26421	nan	15.0793	1
324	20.0767	57.159	-0.00304959	91.9185	0.196907	nan	6.4265	1
324	114.086	88.7733	-0.00296604	89.3674	0.175307	nan	20.236	1
324	128.712	119.323	-0.00240743	72.3128	0.267827	nan	4.72911	1
325	180.63	53.6098	-0.00290689	87.5616	0.171596	nan	14.8967	1
325	127.147	73.317	-0.00273406	82.2851	0.169475	nan	13.7621	1
325	162.409	102.883	-0.00307185	92.598	0.158259	nan	19.4308	1
325	200.361	22.058	-0.00249727	75.0556	0.199058	nan	19.7768	1
326	149.977	66.6956	0.00294782	-88.8113	0.18137	nan	11.4303	1
326	110.514	126.566	-0.00304983	91.9256	0.158168	nan	16.893	1
327	66.8949	114.655	-0.00313034	94.3837	0.161771	nan	11.9799	1
327	5.87542	10.9433	0.00258487	-77.73	0.245104	nan	33.0568	1
327	169.186	63.1464	-0.00259259	77.9658	0.212218	nan	14.8967	1
327	199.987	67.0168	-0.00310262	93.5374	0.158773	nan	23.547	1
328	40.8402	31.239	-0.00400307	121.029	0.1424	nan	20.7098	1
328	58.0137	42.8135	-0.00260241	78.2658	0.254043	nan	20.7098	1
328	109.599	109.697	-0.00291036	87.6676	0.164664	nan	16.893	1
329	189.569	116.092	-0.00259088	77.9135	0.186558	nan	18.0127	1
330	21.8769	55.0629	-0.00310183	93.5131	0.144838	nan	14.4114	1
330	138.593	65.6755	-0.00320845	96.7685	0.193139	nan	11.4303	1
331	128.646	119.261	0.0029624	-89.2565	0.165733	nan	14.0728	1
331	106.143	148.573	-0.00256923	77.2527	0.201853	nan	22.4372	1
332	227.117	15.1745	-0.00259498	78.0387	0.188678	nan	22.1434	1
332	29.5131	92.5754	-0.00579137	175.627	0.062562	nan	38.2818	1
332	20.1608	40.7541	-0.00256054	76.9873	0.22008	nan	3.09345	1
332	226.755	68.0075	0.00284634	-85.7129	0.184465	nan	26.7866	1
332	102.301	86.3429	-0.00268883	80.9041	0.204673	nan	11.3931	1
332	33.8892	147.549	-0.00306402	92.3589	0.155217	nan	20.0748	1
332	211.243	159.64	-0.00248987	74.8298	0.221837	nan	24.5919	1
333	154.524	24.9481	-0.00228431	68.5537	0.285794	nan	8.64256	1
333	140.059	77.4499	-0.00285421	85.9532	0.166656	nan	6.58914	1
334	53.3822	142.751	-0.00249511	74.9898	0.241394	nan	20.0748	1
334	163.057	148.269	-0.00291027	87.6648	0.190102	nan	5.78207	1
334	85.2019	36.0358	-0.00328772	99.1886	0.127274	nan	20.2393	1
334	142.509	116.838	-0.00285367	85.9368	0.201614	nan	14.0728	1
334	192.92	133.791	0.00282843	-85.166	0.17028	nan	12.1553	1
334	31.8619	40.6414	-0.00196548	58.8196	0.304478	nan	3.82585	1
335	154.127	55.8651	-0.0025516	76.7144	0.22107	nan	9.23231	1
335	46.4298	56.4567	-0.00338773	102.242	0.15587	nan	19.7526	1
335	224.005	99.3196	-0.00313658	94.5741	0.208316	nan	31.4327	1
335	218.888	136.267	-0.00271156	81.5982	0.175123	nan	24.5919	1
335	20.0339	21.262	-0.00294414	88.6987	0.156943	nan	17.0132	1
336	146.372	75.561	-0.00308158	92.895	0.222035	nan	6.58914	1
336	98.9794	97.2411	-0.00318805	96.1455	0.159107	nan	11.3931	1
336	21.8702	38.1758	-0.00264767	79.6475	0.20894	nan	3.09345	1
337	138.138	44.5917	-0.00324091	97.7594	0.131765	nan	16.6511	1
337	120.53	24.2247	-0.00190312	56.9159	0.229484	nan	19.5571	1
337	159.169	32.2362	-0.00305103	91.9623	0.143122	nan	8.64256	1
337	189.649	145.498	-0.00276619	83.2659	0.150717	nan	12.1553	1
337	207.058	24.5541	-0.00253274	76.1386	0.20178	nan	20.9924	1
338	157.631	87.3694	-0.00293002	88.2677	0.195483	nan	9.83543	1
338	166.399	91.8245	-0.00549312	166.521	0.069592	nan	7.0225	1
338	159.716	152.988	-0.0024955	75.0016	0.230067	nan	5.78207	1
338	162.63	102.853	0.0026172	-78.7171	0.312238	nan	5.11263	1
339	174.722	15.8379	-0.00283564	85.3862	0.173693	nan	16.115	1
339	30.8394	44.328	-0.00513544	155.601	0.0998859	nan	3.82585	1
339	4.81966	109.274	-0.00312165	94.1184	0.13199	nan	36.1991	1
340	190.339	11.8599	0.0020304	-60.8018	0.237533	nan	16.115	1
340	154.662	46.6483	-0.00304253	91.7027	0.153808	nan	9.23231	1
340	149.535	132.82	-0.00354824	107.142	0.115181	nan	21.4702	1
340	165.771	98.8189	-0.00323441	97.561	0.25947	nan	5.11263	1
340	59.8203	140.818	-0.00285458	85.9646	0.18097	nan	12.9733	1
341	147.151	154.213	-0.00579518	175.743	0.0600058	nan	7.90912	1
341	47.0685	69.9736	-0.00264237	79.4855	0.216887	nan	16.71	1
342	139.601	151.854	-0.00270182	81.3006	0.199989	nan	7.90912	1
342	83.4423	15.7215	-0.00171447	51.1563	0.318569	nan	17.1581	1
343	71.0641	47.3318	-0.00295088	88.9047	0.180231	nan	10.0422	1
343	62.8285	92.9005	-0.00374997	113.301	0.124475	nan	15.6957	1
343	41.0172	108.936	-0.00295733	89.1014	0.207621	nan	12.6718	1
343	219.796	116.368	-0.00610385	185.167	0.0444269	nan	19.8088	1
343	213.092	135.008	-0.00292894	88.2349	0.186161	nan	15.3199	1
343	93.7612	78.8443	-0.00272874	82.1227	0.190555	nan	13.5595	1
343	57.6336	153.606	-0.00240391	72.2052	0.286733	nan	3.51432	1
344	135.814	90.6282	-0.0034244	103.362	0.133304	nan	31.0563	1
344	43.5602	22.9916	-0.00287008	86.4376	0.182051	nan	8.0544	1
344	73.4309	37.5724	-0.0026041	78.3171	0.208558	nan	10.0422	1
344	13.5557	60.2442	-0.00331851	100.129	0.145112	nan	15.0669	1
344	70.5931	79.2599	-0.00302032	91.0247	0.235791	nan	6.49593	1
344	37.7862	87.6499	-0.00295715	89.096	0.15998	nan	17.9004	1
344	185.502	37.7597	-0.0029024	87.4245	0.172013	nan	16.6723	1
344	172.187	47.7937	-0.0033644	101.53	0.124591	nan	16.6723	1
344	30.5378	67.5321	-0.00280016	84.3031	0.14971	nan	15.5901	1
344	77.088	79.3763	-0.00325395	98.1575	0.141871	nan	6.49593	1
345	92.19	39.6729	-0.00252917	76.0296	0.210708	nan	14.5593	1
345	224.451	80.7033	-0.00228228	68.492	0.194603	nan	34.388	1
346	108.629	47.9144	-0.00276761	83.3093	0.19525	nan	6.5828	1
346	16.8265	74.9518	-0.00239889	72.0521	0.246877	nan	15.0669	1
346	29.5503	103.543	-0.00335043	101.103	0.128405	nan	12.6718	1
346	79.0512	153.042	-0.00300933	90.6893	0.173748	nan	21.425	1
346	62.2203	131.746	-0.00281032	84.6134	0.16489	nan	22.3358	1
346	223.384	146.356	-0.00262175	78.856	0.208012	nan	15.3199	1
346	163.143	154.819	-0.00305711	92.1478	0.153244	nan	16.0034	1
346	57.8177	157.115	-0.00267292	80.4183	0.319997	nan	3.51432	1
347	20.7924	139.139	-0.00631608	191.647	0.0442814	nan	36.3488	1
347	49.8597	33.6016	-0.00312333	94.1697	0.244103	nan	7.20968	1
347	162.385	73.9549	-0.00237198	71.2304	0.227753	nan	27.9374	1
347	192.474	55.1958	0.00297225	-89.5571	0.189585	nan	18.7783	1
347	84.0234	111.236	-0.00297492	89.6386	0.163154	nan	13.3256	1
348	93.8394	92.4037	-0.00276341	83.1811	0.172128	nan	13.5595	1
348	119.568	28.6709	-0.00216924	65.0407	0.235363	nan	18.3349	1
348	39.0419	29.6593	-0.00191511	57.282	0.309638	nan	8.0544	1
349	55.4487	38.156	-0.00325934	98.3221	0.203219	nan	7.20968	1
349	189.854	116.037	0.00281465	-84.7456	0.193852	nan	19.4565	1
350	58.419	20.7722	-0.00205759	61.6317	0.362529	nan	15.2347	1
350	169.654	32.6195	-0.00277915	83.6615	0.182198	nan	8.58811	1
350	106.615	41.6472	-0.00282156	84.9563	0.215454	nan	6.5828	1
350	212.989	113.125	-0.00258098	77.6114	0.271673	nan	4.10464	1
351	46.3744	70.2328	-0.0027652	83.2358	0.19713	nan	15.1053	1
351	29.5863	5.83532	-0.00301134	90.7505	0.176283	nan	21.6273	1
351	8.16636	96.2581	-0.00315004	94.9852	0.169066	nan	7.66955	1
352	64.0993	97.2405	-0.00321542	96.9813	0.141274	nan	17.3562	1
352	56.3354	119.277	-0.00261043	78.5105	0.272159	nan	23.3645	1
352	123.927	126.845	-0.00306785	92.4758	0.113615	nan	17.0625	1
352	162.911	157.381	-0.00298926	90.0765	0.176253	nan	38.1207	1
352	81.4309	98.165	-0.00265863	79.9821	0.197936	nan	10.2614	1
353	138.196	20.3111	-0.00292135	88.003	0.174746	nan	14.9814	1
353	200.1	66.8748	0.00273284	-82.2477	0.176417	nan	22.7303	1
353	209.276	114.875	-0.00216118	64.7946	0.300505	nan	4.10464	1
353	126.312	11.1885	-0.00230887	69.3035	0.203684	nan	14.9814	1
353	175.928	26.7542	-0.00265894	79.9915	0.205977	nan	8.30338	1
354	9.87223	103.736	-0.00602684	182.816	0.0597283	nan	7.66955	1
354	87.2835	106.594	-0.00305581	92.1083	0.158097	nan	10.2614	1
354	204.697	24.6612	-0.00292241	88.0356	0.142668	nan	23.2014	1
355	211.074	46.9692	-0.00279684	84.2016	0.17291	nan	22.7303	1
355	154.173	74.7987	-0.00265088	79.7455	0.181702	nan	25.606	1
355	215.923	127.53	-0.00318482	96.0471	0.294123	nan	9.83684	1
355	33.9908	78.8824	-0.00152556	45.3886	0.334097	nan	15.1053	1
356	14.2741	132.501	-0.00295287	88.9655	0.147222	nan	18.5746	1
356	34.8699	26.8073	-0.00152886	45.4894	0.367583	nan	10.5588	1
356	59.1942	20.6249	-0.0010654	31.3396	0.333541	nan	25.0976	1
356	169.588	21.3921	-0.00274353	82.5741	0.197398	nan	8.30338	1
356	63.8114	67.6446	0.00239941	-72.068	0.262626	nan	12.7492	1
356	141.208	126.041	-0.00234876	70.5216	0.227259	nan	17.3001	1
356	38.8817	142.103	-0.00254936	76.6459	0.242732	nan	14.878	1
357	122.016	143.8	-0.00321119	96.8522	0.192668	nan	6.9117	1
358	79.4999	87.3624	-0.00461488	139.708	0.0863119	nan	20.3893	1
358	116.563	127.162	-0.00633057	192.089	0.0492953	nan	17.5091	1
358	177.368	8.62707	-0.00282884	85.1788	0.19332	nan	14.9493	1
358	92.762	20.6292	-0.00504909	152.964	0.0962285	nan	33.5678	1
358	128.229	97.0642	-0.00292507	88.1165	0.172663	nan	31.751	1
358	89.7325	145.648	-0.00309565	93.3246	0.155568	nan	14.5624	1
358	25.0646	147.62	-0.00296311	89.278	0.18089	nan	12.9947	1
358	63.6055	159.312	-0.00295243	88.9518	0.172602	nan	27.4052	1
358	92.9325	159.855	-0.00288541	86.9057	0.181457	nan	14.5624	1
358	76.289	65.0271	-0.00285586	86.0037	0.167092	nan	12.7492	1
359	225.419	124.964	-0.0807971	2465.61	0.00731326	nan	9.83684	1
359	14.2222	31.8353	-0.00264542	79.5788	0.335711	nan	7.59019	1
360	149.217	32.66	-0.0028163	84.7958	0.220215	nan	14.5149	1
360	143.078	7.45217	-0.00324139	97.7742	0.130807	nan	25.9444	1
360	135.466	37.3074	-0.00253479	76.2011	0.187863	nan	14.5149	1
360	14.0546	39.4236	-0.00289077	87.0695	0.144388	nan	7.59019	1
360	4.47116	55.7119	-0.00308377	92.9617	0.18462	nan	18.1152	1
360	178.718	82.0929	-0.00257727	77.498	0.202066	nan	15.6534	1
360	156.667	137.674	-0.0030768	92.7489	0.150477	nan	19.3469	1
360	185.584	47.6908	-0.00234466	70.3963	0.295776	nan	3.49721	1
361	152.939	157.442	-0.00264075	79.4362	0.164775	nan	15.9861	1
361	32.035	16.6361	0.00271005	-81.5518	0.211343	nan	10.5588	1
361	167.025	67.7271	-0.00265134	79.7594	0.2399	nan	5.57735	1
361	89.3319	69.5003	-0.00258545	77.7477	0.194969	nan	8.30964	1
361	115.787	146.795	-0.00259249	77.9627	0.232659	nan	6.9117	1
361	69.8654	116.919	-0.00315212	95.0486	0.138573	nan	12.7401	1
362	147.552	69.6849	-0.00427127	129.217	0.0786854	nan	9.70493	1
362	182.885	49.9144	-0.00221846	66.5434	0.34438	nan	3.49721	1
362	138.708	65.6879	0.00270049	-81.2601	0.195182	nan	9.70493	1
362	39.1654	146.913	-0.00308662	93.0488	0.278352	nan	4.30445	1
362	130.048	53.9818	-0.00299643	90.2954	0.17126	nan	14.5614	1
363	93.9558	62.5959	-0.00303468	91.4632	0.152347	nan	8.30964	1
363	39.1926	128.019	-0.00338036	102.017	0.153582	nan	14.5954	1
363	14.4463	140.129	-0.00310302	93.5496	0.155184	nan	7.88172	1
364	172.216	20.5563	-0.00302349	91.1214	0.180324	nan	7.36406	1
364	21.9597	60.4355	-0.00307373	92.6555	0.150771	nan	18.1152	1
364	160.785	104.179	-0.00278373	83.8015	0.205726	nan	21.4426	1
364	138.513	150.553	-0.0060995	185.034	0.0561809	nan	9.58657	1
364	189.141	26.0649	-0.00300083	90.4295	0.150007	nan	17.7995	1
364	162.375	73.7611	0.00343283	-103.619	0.281023	nan	3.52442	1
364	165.851	73.1793	-0.00364273	110.027	0.306942	nan	3.52442	1
364	67.2404	104.452	-0.00325398	98.1584	0.151769	nan	12.7401	1
364	127.515	101.497	-0.00253686	76.2644	0.241029	nan	3.92086	1
365	30.5942	102.402	-0.00645935	196.021	0.0440619	nan	15.0298	1
365	100.204	69.026	-0.00270851	81.5051	0.229244	nan	8.96585	1
365	76.8376	90.8422	-0.00290921	87.6326	0.153691	nan	16.6535	1
365	20.3482	145.353	-0.00289727	87.268	0.229369	nan	7.88172	1
365	123.539	154.023	-0.00321764	97.0491	0.152766	nan	10.5993	1
365	108.565	87.6914	-0.00163308	48.6714	0.359157	nan	20.4522	1
365	212.263	89.2045	-0.00273256	82.2392	0.191955	nan	19.3491	1
366	161.923	129.501	-0.0024923	74.9039	0.249458	nan	20.1466	1
366	59.0163	160.107	-0.0028693	86.4141	0.358943	nan	23.8356	1
366	218.611	70.9262	-0.00260457	78.3314	0.20245	nan	8.95605	1
367	85.6519	105.752	-0.00322568	97.2944	0.141931	nan	17.3207	1
367	170.442	27.7036	-0.00268443	80.7696	0.172701	nan	7.36406	1
368	106.219	49.3098	-0.0022809	68.4496	0.271506	nan	18.0806	1
368	210.557	67.0088	-0.00257526	77.4366	0.19025	nan	8.95605	1
368	22.0665	90.0255	-0.00295515	89.035	0.174332	nan	15.0298	1
368	130.995	99.6925	-0.00230078	69.0567	0.34007	nan	3.92086	1
368	105.483	13.5315	-0.00208593	62.497	0.283529	nan	31.1739	1
369	43.2763	64.3327	-0.00324913	98.0105	0.164713	nan	12.4663	1
369	141.032	112.52	-0.00592613	179.741	0.0572279	nan	10.6062	1
369	64.3152	60.8324	-0.00271904	81.8263	0.212791	nan	8.9177	1
370	136.574	11.2675	-0.00302007	91.0171	0.158705	nan	31.1739	1
370	223.198	51.5936	-0.00288822	86.9917	0.150662	nan	19.8692	1
370	177.652	142.089	-0.00279699	84.2062	0.198862	nan	10.8778	1
370	61.2951	50.6939	-0.00623897	189.292	0.174413	nan	10.5788	1
370	107.607	154.27	0.00159134	-47.397	0.328399	nan	8.79355	1
371	212.429	17.1803	-0.00416237	125.892	0.10898	nan	32.3345	1
371	115.215	159.696	0.00294399	-88.6943	0.15295	nan	5.00286	1
372	30.8122	110.507	-0.00590581	179.121	0.052526	nan	16.8917	1
372	101.416	138.759	-0.0025731	77.3707	0.194248	nan	16.701	1
372	179.248	110.178	-0.00295846	89.136	0.149889	nan	21.6919	1
373	184.971	34.2566	-0.00269874	81.2066	0.174281	nan	26.68	1
373	119.042	130.609	-0.00265375	79.833	0.193036	nan	17.9424	1
373	175.206	131.49	-0.00296075	89.206	0.168595	nan	10.8778	1
373	136.86	122.272	-0.00313418	94.501	0.168804	nan	10.6062	1
374	167.921	13.7356	-0.0043267	130.909	0.107858	nan	26.68	1
374	124.549	97.5962	-0.00610799	185.294	0.0614204	nan	12.9504	1
374	55.4255	61.5385	-0.00291227	87.7259	0.179732	nan	8.9177	1
374	39.9702	89.5543	-0.00299202	90.1607	0.161249	nan	9.81279	1
374	154.86	101.941	-0.00304119	91.6618	0.168306	nan	6.55507	1
374	29.7117	135.699	-0.0035973	108.64	0.0993522	nan	10.2779	1
375	103.392	32.5803	-0.0045651	138.188	0.0996442	nan	22.7821	1
375	153.866	95.462	-0.00332386	100.292	0.16583	nan	6.55507	1
375	116.382	154.831	-0.00267924	80.6114	0.256199	nan	5.00286	1
375	39.5147	132.611	-0.00311776	93.9997	0.171406	nan	10.2779	1
375	155.061	136.738	-0.00300003	90.4052	0.184414	nan	20.8176	1
376	133.74	88.4727	-0.00928603	282.321	0.0261601	nan	12.9504	1
376	8.06704	126.753	-0.00289378	87.1613	0.160188	nan	23.4208	1
376	144.158	108.807	-0.00362884	109.603	0.104142	nan	12.7157	1
377	212.467	17.2997	0.00439363	-132.953	0.0981783	nan	32.3046	1
377	126.617	28.8643	-0.00223941	67.1829	0.275289	nan	13.0356	1
377	31.0376	93.6164	-0.00248451	74.6661	0.18318	nan	9.81279	1
378	126.956	146.712	-0.00331951	100.159	0.117015	nan	12.1565	1
378	41.4256	64.281	-0.00283763	85.447	0.187339	nan	14.2659	1
378	133.709	156.82	-0.00269018	80.9453	0.164069	nan	8.11944	1
379	130.58	7.60961	-0.00384156	116.098	0.110107	nan	14.1385	1
379	51.6144	44.1121	-0.00218503	65.5227	0.303757	nan	16.3298	1
379	110.447	96.5376	0.00194716	-58.2605	0.301945	nan	14.1418	1
379	92.052	138.024	-0.00281734	84.8276	0.287596	nan	20.5479	1
380	205.502	155.012	-0.00552893	167.614	0.0553281	nan	23.949	1
380	50.3801	130.912	-0.00281649	84.8018	0.169259	nan	6.9587	1
381	87.0934	39.8399	-0.0031052	93.616	0.137954	nan	21.5166	1
381	112.559	136.73	-0.00331588	100.049	0.149656	nan	17.5188	1
382	67.3641	48.426	-0.00278585	83.8661	0.209936	nan	9.64666	1
382	200.366	66.9061	-0.00253233	76.1261	0.187915	nan	13.423	1
382	214.978	118.289	-0.00535542	162.317	0.0620259	nan	17.6908	1
382	131.661	120.128	-0.00314406	94.8026	0.161469	nan	25.3082	1
383	195.902	79.5651	-0.00311077	93.7863	0.179267	nan	13.423	1
383	219.306	135.442	-0.0025177	75.6792	0.219156	nan	17.6908	1
383	28.1444	145.258	-0.00270373	81.3589	0.219765	nan	16.2583	1
383	126.174	159.846	-0.00271702	81.7647	0.188964	nan	8.11944	1
384	224.128	16.6727	-0.00253879	76.3232	0.237912	nan	29.8087	1
384	188.622	29.1904	-0.00573854	174.014	0.0604157	nan	14.0692	1
384	24.7755	128.691	-0.00247998	74.5277	0.222187	nan	16.9059	1
385	151.231	67.1677	-0.00319888	96.4762	0.169326	nan	16.5938	1
385	86.7228	98.1328	-0.00306118	92.2723	0.165097	nan	10.429	1
385	169.096	139.285	-0.00304328	91.7257	0.182137	nan	18.911	1
385	180.412	16.4134	-0.0029375	88.4962	0.201142	nan	15.1874	1
385	67.1439	58.0702	-0.00244439	73.4413	0.264554	nan	9.64666	1
385	53.3922	124.639	-0.00300739	90.6298	0.182005	nan	6.9587	1
386	50.8521	25.1158	-0.00329985	99.5591	0.119231	nan	28.566	1
386	220.473	46.2566	-0.0028116	84.6525	0.194406	nan	25.3188	1
386	180.574	78.7264	-0.00295121	88.9146	0.188075	nan	15.3514	1
386	5.39959	146.097	-0.00326669	98.5466	0.122017	nan	22.7602	1
386	74.014	146.986	-0.00277418	83.5099	0.1582	nan	12.1284	1
387	195.626	41.3917	-0.00286137	86.172	0.182182	nan	14.0692	1
387	34.1232	73.2158	-0.00299003	90.0998	0.171993	nan	36.3285	1
387	58.2098	140.169	-0.00288572	86.9154	0.15336	nan	16.2601	1
387	35.8441	159.577	-0.00269002	80.9403	0.198642	nan	16.2583	1
387	93.7294	10.0999	-0.0024549	73.7621	0.201316	nan	17.6949	1
388	82.1979	155.937	-0.00332093	100.202	0.143653	nan	12.1284	1
388	80.3757	21.7097	-0.00289585	87.2247	0.18203	nan	17.6949	1
388	109.153	21.5409	-0.00474026	143.536	0.139487	nan	19.2039	1
388	73.1198	49.2066	-0.00512034	155.14	0.0796604	nan	10.6899	1
388	81.3941	89.1679	-0.00272001	81.8559	0.239879	nan	10.429	1
388	110.944	117.621	-0.00232713	69.8613	0.199536	nan	29.6522	1
388	84.7372	131.494	-0.0030273	91.2379	0.157658	nan	18.8409	1
388	134.41	30.8179	-0.00224674	67.4067	0.254659	nan	21.0439	1
388	164.991	43.2576	-0.00274568	82.6399	0.195453	nan	21.8804	1
388	144.866	51.8432	-0.00238532	71.6376	0.228344	nan	16.5938	1
388	120.283	77.424	-0.00210856	63.188	0.236319	nan	27.661	1
388	172.756	92.1471	-0.00258795	77.824	0.222058	nan	15.5317	1
388	170.069	120.399	-0.00223887	67.1666	0.226294	nan	18.911	1
# Refeyn DiscoverMP; 2024.1.0; Refeyn Ltd; www.refeyn.com; email: support@refeyn.com
# Time created: 2024-06-03 16:17:22
# Time changed: 2025-03-12 12:36:41
# Version commit: 00fae233c0f604946e725880f4a8fd3ff5080389

## Sheet: panel iii
frame_indices	x_coords	y_coords	contrasts	calibrated_values	fit_errors	diffblur_errors	neareast_neighbour_distances	selections
5	206.499	7.8374	-0.0125934	383.298	0.0218149	nan	13.4863	1
5	96.1567	14.7933	-0.00956147	290.731	0.152864	nan	15.2564	1
5	140.367	17.527	-0.0122892	374.011	0.0337246	nan	11.9881	1
5	161.479	18.6098	-0.012856	391.316	0.126845	nan	6.44492	1
5	160.756	25.014	-0.0131223	399.444	0.0795108	nan	6.44492	1
5	10.2324	27.4226	-0.0133637	406.816	0.0148938	nan	11.4648	1
5	87.6072	27.4291	-0.0112344	341.806	0.127702	nan	6.22452	1
5	184.768	32.2375	-0.0120208	365.817	0.0205322	nan	11.7516	1
5	90.7736	32.7881	-0.00831292	252.612	0.207774	nan	6.22452	1
5	211.596	37.5106	-0.0132746	404.094	0.14505	nan	4.45185	1
5	59.1983	39.5922	-0.00492694	149.235	0.0966667	nan	8.86461	1
5	206.469	41.0452	-0.0112464	342.173	0.203329	nan	3.95663	1
5	168.522	43.6906	-0.00889493	270.381	0.0643749	nan	7.59778	1
5	105.306	47.2864	-0.0123702	376.483	0.0257191	nan	9.72915	1
5	77.4933	48.2509	-0.0125382	381.613	0.0198939	nan	14.1959	1
5	50.1851	52.02	-0.0103691	315.387	0.0196007	nan	8.77073	1
5	64.331	56.0985	-0.0109673	333.651	0.112249	nan	7.57409	1
5	57.1246	63.413	-0.0126776	385.869	0.0276468	nan	10.2682	1
5	84.4756	66.4988	-0.0116967	355.921	0.124176	nan	9.61005	1
5	187.057	66.8807	-0.012378	376.721	0.0551787	nan	6.82953	1
5	171.599	68.7295	-0.00856183	260.211	0.100475	nan	15.5685	1
5	136.835	69.44	-0.0111014	337.745	0.0299714	nan	9.61661	1
5	49.5704	75.025	-0.011935	363.197	0.0556284	nan	11.4528	1
5	61.6435	76.0263	-0.0118517	360.654	0.167778	nan	8.86287	1
5	7.4883	81.8313	-0.0118008	359.098	0.0326758	nan	11.8843	1
5	152.149	82.0832	-0.00973588	296.056	0.0417077	nan	12.1448	1
5	200.631	82.9481	-0.0117866	358.666	0.0390979	nan	7.50165	1
5	184.49	84.7348	-0.0186175	567.219	0.158406	nan	6.92711	1
5	114.817	87.7316	-0.0124486	378.875	0.23107	nan	5.55878	1
5	82.8409	92.7979	-0.0125185	381.012	0.102026	nan	6.64998	1
5	113.981	93.2272	-0.0109174	332.128	0.284622	nan	5.55878	1
5	76.893	95.772	-0.0122447	372.651	0.142108	nan	6.64998	1
5	148.482	100.854	-0.00888306	270.018	0.0792288	nan	8.58662	1
5	193.102	106.275	-0.0128234	390.32	0.219197	nan	6.92536	1
5	50.4375	107.604	-0.0113329	344.814	0.298276	nan	6.68446	1
5	149.28	109.404	-0.00862959	262.28	0.0725272	nan	8.58662	1
5	87.8359	113.861	-0.00927435	281.965	0.0577118	nan	9.98135	1
5	174.388	114.724	-0.0119131	362.527	0.254341	nan	5.68047	1
5	182.27	116.807	-0.0116934	355.82	0.233559	nan	3.07836	1
5	28.2855	122.529	-0.012359	376.141	0.274742	nan	6.02056	1
5	202.251	122.472	-0.0122152	371.751	0.029153	nan	9.82581	1
5	101.566	122.863	-0.0102628	312.143	0.268928	nan	3.66609	1
5	44.3266	128.502	-0.0108441	329.891	0.13823	nan	9.26277	1
5	179.162	132.217	-0.0192886	587.707	0.013098	nan	12.2141	1
5	84.4632	132.125	-0.00913209	277.621	0.223081	nan	7.91038	1
5	97.7057	138.983	-0.0120938	368.044	0.0286876	nan	4.55324	1
5	63.3575	141.31	-0.0123532	375.963	0.0202966	nan	9.02951	1
5	123.903	142.464	-0.00814327	247.432	0.058567	nan	7.15657	1
5	204.773	142.592	-0.00666777	202.384	0.198303	nan	6.12368	1
5	184.901	147.686	-0.0105495	320.895	0.0508873	nan	8.21502	1
5	87.1433	149.361	-0.00901939	274.18	0.24517	nan	5.32938	1
5	155.128	151.814	-0.010715	325.948	0.272582	nan	5.6044	1
5	167.093	157.313	0.0225541	-687.406	0.0494163	nan	7.63083	1
6	218.426	14.1327	-0.0121942	371.109	0.121342	nan	13.4863	1
6	46.3271	17.3934	-0.0124602	379.23	0.0140995	nan	10.4723	1
6	176.12	24.2807	-0.0122279	372.137	0.153651	nan	10.74	1
6	139.371	31.2495	-0.0121979	371.224	0.0238616	nan	10.5588	1
6	97.6016	33.6438	-0.0126783	385.891	0.0311814	nan	6.88145	1
6	10.9709	43.4373	-0.00906972	275.717	0.159989	nan	9.31017	1
6	91.0229	43.9529	-0.00993624	302.173	0.209926	nan	5.04547	1
6	189.725	50.3171	-0.0124655	379.392	0.0577332	nan	8.5734	1
6	144.194	91.2597	-0.0121264	369.04	0.0396737	nan	10.5091	1
6	19.9781	99.884	-0.0124788	379.797	0.0397578	nan	8.82334	1
6	46.5269	102.183	-0.0189824	578.358	0.132391	nan	6.68446	1
6	197.565	100.98	-0.0125874	383.115	0.190594	nan	6.92536	1
6	193.249	117.451	-0.0125752	382.743	0.0579185	nan	10.3072	1
6	85.17	124.246	-0.0252545	769.85	0.0305673	nan	5.40418	1
6	32.6325	126.694	-0.0130723	397.919	0.293454	nan	6.02056	1
6	138.784	131.38	-0.0122691	373.397	0.0238381	nan	12.8939	1
6	224.759	134.046	-0.0115252	350.685	0.0251933	nan	10.6125	1
6	13.2242	145.75	-0.0100557	305.819	0.0712456	nan	3.07106	1
6	82.1865	151.319	-0.0131691	400.875	0.178283	nan	5.32938	1
6	106.56	150.851	-0.0133669	406.912	0.0677123	nan	14.807	1
6	125.423	157.887	-0.0123973	377.31	0.0315161	nan	10.0114	1
6	17.2293	36.5047	-0.0127557	388.254	0.0926482	nan	6.10461	1
6	18.206	49.2967	-0.0136273	414.862	0.324549	nan	6.38091	1
7	74.5042	6.51465	-0.0236408	720.583	0.0083899	nan	6.99558	1
7	22.6868	44.7537	-0.0142298	433.259	0.173492	nan	6.38091	1
7	70.3876	77.4721	-0.0135259	411.768	0.0897078	nan	8.86287	1
7	31.9589	103.843	-0.0220124	670.865	0.109486	nan	12.6181	1
7	13.3702	105.731	-0.0125519	382.029	0.0385436	nan	8.82334	1
7	137.171	116.601	-0.0122956	374.206	0.0329645	nan	9.91555	1
7	211.637	131.722	-0.0133325	405.861	0.0211341	nan	11.1143	1
7	6.54551	12.5175	-0.0141265	430.105	0.0177062	nan	9.70131	1
7	169.632	32.8394	-0.0129125	393.039	0.025585	nan	10.74	1
7	197.558	46.8319	-0.0120715	367.364	0.272395	nan	4.40279	1
7	161.62	50.2217	-0.0127724	388.761	0.0309797	nan	7.06397	1
7	198.647	52.4584	-0.0123104	374.657	0.279188	nan	5.16803	1
7	185.226	60.3012	-0.0124052	377.552	0.158391	nan	4.90847	1
7	12.1605	62.6627	-0.0108752	330.841	0.122317	nan	4.56416	1
7	46.0442	64.1286	-0.0102756	312.535	0.322202	nan	11.1034	1
7	109.311	70.4339	-0.0128004	389.617	0.0198128	nan	14.7069	1
7	189.335	79.7846	-0.0118778	361.451	0.279485	nan	3.84796	1
7	214.824	101.728	-0.011972	364.325	0.0631772	nan	6.28486	1
7	170.721	120.665	-0.0129861	395.286	0.102168	nan	5.8471	1
7	99.5005	125.892	-0.0109223	332.276	0.231856	nan	3.66609	1
7	23.211	150.198	-0.0120734	367.421	0.0228657	nan	10.9323	1
7	216.576	58.259	-0.012479	379.806	0.107992	nan	5.03926	1
8	213.684	67.4607	-0.0172515	525.511	0.0125977	nan	9.64561	1
8	16.9051	6.63759	-0.0127243	387.293	0.131819	nan	5.93589	1
8	123.415	28.9868	-0.0124342	378.438	0.0227927	nan	8.71279	1
8	142.385	42.9318	-0.024804	756.097	0.00805863	nan	11.9669	1
8	115.289	45.3861	-0.0125646	382.418	0.0138434	nan	5.02216	1
8	61.4611	49.0892	-0.00997673	303.409	0.230829	nan	3.36036	1
8	74.9159	65.5163	-0.0128915	392.399	0.0170304	nan	9.61005	1
8	194.706	78.3468	-0.0119204	362.75	0.186244	nan	5.55985	1
8	138.682	81.8103	-0.0124469	378.826	0.0373698	nan	7.51504	1
8	138.267	100.262	-0.0125126	380.83	0.0185318	nan	10.2316	1
8	74.2336	125.149	-0.012475	379.682	0.0368849	nan	7.11264	1
8	13.2067	127.597	-0.0125873	383.113	0.159965	nan	3.75114	1
8	163.56	136.25	-0.0102078	310.464	0.221385	nan	3.8268	1
8	34.8114	148.315	-0.0124006	377.412	0.0253082	nan	11.7523	1
8	218.59	29.2034	-0.0122396	372.497	0.20944	nan	5.20462	1
8	37.3241	32.2986	-0.0134369	409.049	0.0424527	nan	10.7358	1
8	95.675	45.906	-0.0123592	376.149	0.204897	nan	5.04547	1
8	94.6178	71.0652	-0.0127825	389.071	0.0397685	nan	5.73456	1
8	171.004	86.4872	-0.012496	380.323	0.0316363	nan	13.5987	1
8	103.665	116.817	-0.0136532	415.653	0.0516781	nan	6.39932	1
8	149.773	124.186	-0.0123594	376.152	0.0207348	nan	7.61055	1
8	200.055	132.049	-0.0225929	688.588	0.112232	nan	5.86802	1
9	18.1876	87.0045	-0.0146227	445.253	0.0653051	nan	11.8843	1
9	191.557	14.626	-0.0126813	385.98	0.0209447	nan	5.21545	1
9	23.2604	37.449	-0.0137714	419.263	0.21205	nan	6.10461	1
9	219.182	38.666	-0.0122571	373.029	0.035689	nan	7.6733	1
9	176.108	44.1049	-0.0125303	381.371	0.19914	nan	7.59778	1
9	127.298	68.2002	-0.0116624	354.873	0.0194048	nan	9.61661	1
9	107.947	89.8726	-0.0129951	395.562	0.0226233	nan	6.90419	1
9	51.6757	122.863	-0.0124672	379.443	0.104204	nan	7.33564	1
9	58.6212	125.224	-0.0138504	421.676	0.127257	nan	7.33564	1
9	128.121	148.246	-0.0127142	386.986	0.0611705	nan	7.15657	1
9	90.5189	123.475	-0.0123433	375.662	0.147414	nan	5.40418	1
9	199.506	137.891	-0.0144088	438.723	0.297632	nan	5.86802	1
9	209.517	146.464	-0.0135868	413.627	0.114416	nan	6.12368	1
9	172.205	150.797	-0.0114166	347.369	0.110621	nan	4.86327	1
9	62.9925	155.098	-0.00375425	113.432	0.288237	nan	7.94872	1
9	182.592	155.57	-0.0120313	366.138	0.0279382	nan	8.21502	1
9	173.393	142.982	-0.0104221	317.007	0.192762	nan	3.53676	1
10	31.6103	5.56838	-0.0118599	360.904	0.0877113	nan	9.63574	1
10	52.5157	8.94532	-0.0126778	385.874	0.0183867	nan	10.4723	1
10	128.665	14.9206	-0.0126737	385.748	0.0329988	nan	11.9881	1
10	93.1919	138.385	-0.0129335	393.681	0.0146497	nan	4.55324	1
10	55.1013	144.966	-0.0131588	400.561	0.107223	nan	6.27753	1
10	16.2468	12.5369	-0.0133069	405.082	0.0557097	nan	5.93589	1
10	223.341	27.0776	-0.0113598	345.634	0.19098	nan	5.20462	1
10	210.356	41.7862	-0.0119432	363.446	0.0627612	nan	3.95663	1
10	58.1727	48.3973	-0.0100666	306.154	0.206529	nan	3.36036	1
10	10.6549	58.354	-0.0114254	347.638	0.195723	nan	4.56416	1
10	42.5395	96.3766	-0.0277426	845.813	0.0399765	nan	7.04349	1
10	179.526	104.528	-0.0124645	379.363	0.318317	nan	5.32086	1
10	113.072	111.067	-0.012549	381.943	0.0371517	nan	11.0255	1
10	179.293	117.59	-0.0103038	313.395	0.206521	nan	3.07836	1
10	167.367	135.866	-0.00962722	292.738	0.248849	nan	3.8268	1
10	72.5382	133.578	-0.0036101	109.031	0.133543	nan	8.59872	1
11	152.366	145.037	-0.0340235	1037.57	0.0813417	nan	6.47237	1
11	116.546	7.85433	-0.00319762	96.4378	0.163571	nan	11.6148	1
11	69.5294	14.1236	-0.0126061	383.687	0.025121	nan	9.09092	1
11	165.573	18.748	-0.0120431	366.496	0.0293201	nan	8.96404	1
11	213.593	54.1979	-0.0116534	354.599	0.2336	nan	5.03926	1
11	135.124	55.9182	-0.0123851	376.938	0.0176558	nan	14.563	1
11	187.713	64.5328	-0.0240116	731.904	0.0181215	nan	4.90847	1
11	219.048	80.5569	-0.0118727	361.293	0.0169362	nan	14.1522	1
11	102.519	100.839	-0.0127377	387.702	0.0183413	nan	7.90512	1
11	49.1042	109.601	-0.0133095	405.16	0.0531891	nan	7.09813	1
11	13.6191	121.275	-0.0121475	369.685	0.180889	nan	3.60391	1
11	151.117	135.141	-0.0113517	345.387	0.209744	nan	4.63486	1
11	46.9983	140.225	-0.0122296	372.191	0.0383068	nan	8.51991	1
11	222.708	144.459	-0.012181	370.706	0.0151282	nan	10.6125	1
11	10.1721	146.091	-0.0119995	365.165	0.0470564	nan	3.07106	1
11	158.091	9.91864	-0.00775555	235.595	0.178086	nan	8.68545	1
11	90.1719	33.8447	-0.0123491	375.838	0.0234108	nan	7.43247	1
11	129.563	35.1602	-0.0108414	329.808	0.344527	nan	5.55195	1
11	45.0358	39.7774	-0.0101928	310.005	0.260438	nan	3.59847	1
11	68.3327	54.9175	-0.0147348	448.676	0.177413	nan	4.82777	1
11	90.1283	61.3105	-0.014654	446.21	0.224298	nan	5.8211	1
11	52.6835	99.5791	-0.0134792	410.34	0.0362682	nan	6.68452	1
11	190.212	140.547	-0.0127483	388.026	0.0147407	nan	9.66659	1
11	206.11	141.365	-0.012384	376.905	0.1683	nan	6.13298	1
12	81.4421	5.61814	-0.0125773	382.805	0.031367	nan	6.99558	1
12	93.7383	19.3291	-0.0239004	728.508	0.00844887	nan	10.0953	1
12	176.201	21.2368	-0.0114294	347.759	0.0411045	nan	10.9155	1
12	27.1791	28.7864	-0.0124284	378.261	0.157823	nan	8.93681	1
12	197.267	42.4388	-0.0146712	446.736	0.0537232	nan	4.40279	1
12	21.5096	64.366	-0.0120959	368.108	0.026604	nan	9.50306	1
12	185.534	80.3807	-0.0115099	350.217	0.122545	nan	3.84796	1
12	76.8497	118.106	-0.0124707	379.552	0.0259787	nan	7.51294	1
12	133.751	125.908	-0.0114467	348.288	0.0363765	nan	8.7528	1
12	22.056	134.152	-0.0155477	473.496	0.137388	nan	10.0262	1
12	166.776	9.86501	-0.0120113	365.526	0.195894	nan	5.53231	1
12	162.749	43.2485	-0.0133899	407.616	0.0917374	nan	6.07792	1
12	58.7606	89.7679	-0.0120633	367.113	0.0791238	nan	7.00335	1
12	226.631	105.863	-0.0119207	362.76	0.0737683	nan	6.21077	1
12	176.563	120.902	-0.0103767	315.621	0.175681	nan	4.29207	1
12	67.4222	123.1	-0.0135319	411.95	0.0310634	nan	7.11264	1
12	52.5337	150.694	-0.013319	405.449	0.0625592	nan	6.27753	1
12	181.429	109.497	-0.0116269	353.789	0.220637	nan	5.32086	1
12	174.29	146.403	-0.00909524	276.496	0.28843	nan	3.53676	1
13	81.6602	43.328	-0.0196966	600.163	0.121812	nan	9.78727	1
13	27.0016	14.861	-0.0126967	386.452	0.0667878	nan	7.9912	1
13	138.859	26.6031	-0.0129244	393.402	0.0252832	nan	9.45877	1
13	50.0423	49.8155	-0.0136174	414.56	0.0323095	nan	8.17992	1
13	115.703	50.3912	-0.00396567	119.887	0.366619	nan	5.02216	1
13	204.626	80.4863	-0.0121979	371.224	0.0191085	nan	10.1482	1
13	213.238	101.824	-0.0219014	667.478	0.0162297	nan	4.58292	1
13	211.782	124.4	0.0246899	-752.612	0.00940875	nan	5.82658	1
13	103.853	125.663	-0.0126718	385.692	0.0185185	nan	8.84762	1
13	82.6541	131.99	-0.00961749	292.441	0.0726787	nan	10.2399	1
13	19.093	32.5918	-0.0313267	955.24	0.0201327	nan	6.40004	1
13	95.9472	61.4682	-0.012632	384.477	0.110226	nan	5.8211	1
13	203.765	103.009	-0.012746	387.956	0.0279671	nan	6.68425	1
13	187.838	129.987	-0.0121983	371.235	0.0302248	nan	10.8242	1
13	153.181	130.991	-0.0104697	318.459	0.217559	nan	4.63486	1
13	53.9068	135.239	-0.0124303	378.318	0.117014	nan	5.64828	1
13	142.687	139.728	-0.0111074	337.93	0.188934	nan	4.2064	1
13	69.8749	159.074	-0.0116005	352.983	0.204315	nan	7.94872	1
13	132.002	78.3674	-0.00244727	73.5292	0.252637	nan	7.51504	1
14	75.9839	35.3549	-0.0113445	345.168	0.162103	nan	4.89048	1
14	107.995	75.2944	-0.0122846	373.869	0.0235398	nan	14.5783	1
14	34.9883	14.5926	-0.0178086	542.521	0.0212759	nan	7.9912	1
14	182.327	30.9036	-0.0142025	432.424	0.15151	nan	9.618	1
14	112.279	43.6671	-0.0126531	385.119	0.020379	nan	7.54563	1
14	225.098	99.8448	-0.0123948	377.233	0.081382	nan	6.21077	1
14	149.993	106.991	-0.012638	384.66	0.0949184	nan	5.88509	1
14	140.762	107.942	-0.0114601	348.698	0.0611389	nan	3.80373	1
14	174.345	130.363	-0.011941	363.381	0.0227568	nan	8.88658	1
14	26.4502	150.172	-0.0115299	350.827	0.205728	nan	5.56906	1
14	167.331	149.899	-0.0117953	358.93	0.0461112	nan	4.95589	1
14	34.4433	154.524	-0.0127681	388.632	0.0617279	nan	9.10109	1
14	170.965	6.25164	-0.0126293	384.393	0.169958	nan	5.53231	1
14	40.2	34.9481	-0.0156899	477.835	0.137762	nan	6.83432	1
14	166.081	48.9591	-0.0131383	399.934	0.157607	nan	6.24829	1
14	192.465	56.0499	-0.012534	381.484	0.0899077	nan	7.79456	1
14	129.132	135.408	-0.0116185	353.532	0.0459442	nan	10.5633	1
14	47.9325	41.9124	-0.0103034	313.383	0.226055	nan	3.59847	1
15	178.36	60.6532	-0.0177423	540.497	0.0237933	nan	7.20855	1
15	71.2047	102.564	-0.0194147	591.556	0.0129948	nan	9.96851	1
15	222.663	45.2667	-0.0133878	407.552	0.200112	nan	12.105	1
15	65.66	81.1621	-0.0192643	586.964	0.231782	nan	9.00344	1
15	185.626	7.60134	-0.0123077	374.575	0.0999222	nan	4.60254	1
15	60.2126	27.6019	-0.0129069	392.869	0.0466939	nan	5.65929	1
15	199.325	71.1661	-0.0118277	359.92	0.206338	nan	5.78606	1
15	105.18	137.902	-0.0124849	379.985	0.0554049	nan	6.77298	1
15	37.023	145.748	-0.0124966	380.343	0.0541169	nan	9.14814	1
15	9.11828	153.251	-0.0135914	413.767	0.0463187	nan	6.59334	1
15	187.194	16.233	-0.0130174	396.242	0.0673193	nan	4.26262	1
15	102.066	25.0364	-0.0125913	383.235	0.0293445	nan	10.0953	1
15	129.894	29.6181	-0.0250446	763.44	0.0198906	nan	5.55195	1
15	151.885	36.1507	-0.0187688	571.836	0.059884	nan	5.14328	1
15	17.7028	92.6364	-0.00779076	236.67	0.164489	nan	3.58202	1
15	210.306	92.5649	-0.012156	369.944	0.0408739	nan	3.87689	1
15	159.513	100.764	-0.0111112	338.045	0.229383	nan	8.73045	1
15	44.9774	115.376	-0.00907178	275.78	0.365087	nan	3.09436	1
15	17.3038	120.219	-0.01077	327.629	0.111143	nan	3.83304	1
15	142.206	128.174	-0.0117472	357.462	0.0756981	nan	8.1197	1
15	140.527	136.119	-0.0101294	308.071	0.242749	nan	4.2064	1
15	23.764	145.294	-0.0127588	388.346	0.208046	nan	5.56906	1
15	150.984	160.524	-0.00957932	291.276	0.296112	nan	4.50109	1
15	191.01	37.4632	-0.00372985	112.687	0.320972	nan	7.99361	1
16	127.871	10.4326	-0.0135903	413.735	0.356952	nan	5.56199	1
16	72.6695	52.7963	-0.0117405	357.257	0.188584	nan	4.82777	1
16	75.18	66.4509	-0.0490396	1496.03	0.00540067	nan	8.88309	1
16	79.7455	97.4233	-0.011877	361.426	0.0494499	nan	9.96851	1
16	38.599	98.9526	-0.0121671	370.283	0.234763	nan	3.13809	1
16	110.152	102.895	-0.0123983	377.342	0.0194034	nan	7.90512	1
16	124.314	106.052	-0.00977955	297.389	0.260154	nan	4.25846	1
16	102.155	116.575	-0.0128258	390.393	0.0264862	nan	7.9723	1
16	164.371	125.355	-0.0121765	370.569	0.0319835	nan	9.47663	1
16	68.7509	141.211	-0.012714	386.979	0.0177999	nan	14.968	1
16	98.1023	146.675	-0.0128009	389.634	0.0281448	nan	7.70664	1
16	61.815	5.84065	-0.0105814	321.87	0.144754	nan	11.3189	1
16	190.405	25.6838	-0.0124946	380.282	0.0359225	nan	9.618	1
16	167.042	35.3448	-0.0127885	389.254	0.0374335	nan	8.19824	1
16	168.827	43.3465	-0.0134495	409.436	0.0915522	nan	6.07792	1
16	38.9499	59.2704	-0.0126912	386.283	0.159243	nan	7.71525	1
16	196.301	66.2334	-0.0131983	401.765	0.172072	nan	5.78606	1
16	150.938	99.1214	0.0237857	-725.006	0.21865	nan	7.92658	1
16	135.827	99.8518	-0.0122897	374.027	0.0322191	nan	9.47622	1
16	44.4178	118.419	-0.00981049	298.333	0.341029	nan	3.09436	1
16	155.714	121.499	-0.0122657	373.291	0.0374759	nan	9.47663	1
16	57.7307	131.082	-0.0135465	412.397	0.10946	nan	5.64828	1
16	197.785	149.787	-0.0136363	415.137	0.157215	nan	6.37319	1
16	164.901	88.1196	-0.00281232	84.6744	0.364671	nan	13.7447	1
16	32.7233	137.507	-0.0119551	363.808	0.185049	nan	9.29475	1
17	145.671	12.0371	-0.0124694	379.513	0.125577	nan	7.46045	1
17	209.193	19.4968	-0.0130518	397.293	0.147255	nan	5.98021	1
17	111.711	20.1342	-0.0128279	390.458	0.0199082	nan	10.8197	1
17	10.8166	39.8624	-0.012154	369.883	0.0622918	nan	8.69392	1
17	100.725	44.0904	-0.0119257	362.913	0.0567906	nan	4.65604	1
17	142.839	85.2049	-0.0129986	395.67	0.0456178	nan	7.78009	1
17	180.071	101.326	-0.011876	361.395	0.0361274	nan	8.28278	1
17	159.319	140.871	-0.0123373	375.479	0.0577882	nan	8.33727	1
17	115.08	142.7	-0.0126099	383.801	0.0169583	nan	9.99643	1
17	219.431	4.57548	0.0239063	-728.688	0.0594298	nan	9.43541	1
17	28.6516	39.4969	-0.0179716	547.499	0.106421	nan	9.38668	1
17	18.6082	43.7191	-0.0124871	380.053	0.0400116	nan	8.69392	1
17	157.735	64.5499	-0.0124264	378.199	0.0244297	nan	8.52975	1
17	220.795	64.0691	-0.0114192	347.448	0.0432105	nan	8.51668	1
17	69.6405	89.5756	-0.0750494	2290.12	0.00634043	nan	6.95939	1
17	177.186	116.221	-0.011744	357.364	0.0358752	nan	4.72235	1
17	205.119	120.522	-0.0120903	367.939	0.0497282	nan	7.70925	1
17	153.717	156.948	-0.0109414	332.859	0.357295	nan	3.98499	1
17	85.3018	159.786	-0.0160276	488.146	0.125017	nan	15.4433	1
17	9.18476	159.844	-0.0123861	376.968	0.103796	nan	4.11132	1
18	187.158	85.2274	-0.0167169	509.19	0.057455	nan	7.98452	1
18	200.438	17.7376	-0.0123878	377.02	0.0237665	nan	8.93069	1
18	214.8	17.4159	-0.0130237	396.434	0.158396	nan	5.98021	1
18	152.644	31.0636	-0.0115864	352.554	0.17602	nan	5.14328	1
18	68.7197	42.5816	-0.0123913	377.128	0.0565272	nan	6.50469	1
18	127.798	48.0837	-0.0129603	394.5	0.0854656	nan	7.87999	1
18	134.299	52.5363	-0.0122648	373.266	0.0843353	nan	7.87999	1
18	37.541	66.856	-0.0259199	790.164	0.0159139	nan	7.71525	1
18	88.9979	104.942	-0.0116682	355.05	0.056187	nan	7.63551	1
18	121.195	108.951	-0.0104946	319.22	0.193426	nan	4.25846	1
18	129.511	123.246	-0.0124824	379.91	0.0221305	nan	12.1674	1
18	10.893	138.145	-0.0122717	373.476	0.0191811	nan	8.7689	1
18	185.554	143.717	-0.0239959	731.425	0.0100419	nan	9.20895	1
18	82.3242	18.0166	-0.0116904	355.729	0.0421777	nan	14.5601	1
18	216.808	56.543	-0.0121044	368.369	0.182906	nan	5.9065	1
18	123.284	80.242	-0.0129523	394.257	0.114382	nan	5.93848	1
18	192.625	91.0466	-0.0129492	394.161	0.331043	nan	3.3697	1
18	95.7378	101.354	-0.0119902	364.883	0.0511907	nan	7.63551	1
18	210.094	105.158	-0.011624	353.7	0.0327559	nan	4.58292	1
18	144.435	108.929	-0.00849844	258.276	0.328897	nan	3.543	1
18	184.461	109.044	-0.0117476	357.476	0.114717	nan	5.57435	1
19	132.764	13.0771	-0.0128316	390.571	0.0636527	nan	5.56199	1
19	123.882	61.5392	-0.018652	568.271	0.0103292	nan	10.2755	1
19	149.274	4.81473	-0.0272846	831.83	0.0203326	nan	8.07114	1
19	104.865	7.5925	-0.0127523	388.149	0.0441258	nan	8.23693	1
19	69.356	57.3951	-0.0137516	418.658	0.052988	nan	5.66821	1
19	185.475	59.499	-0.0122263	372.089	0.0354974	nan	7.20855	1
19	128.724	76.7837	-0.0104649	318.311	0.192357	nan	3.26569	1
19	81.3544	85.9791	-0.0116105	353.29	0.0297454	nan	11.0316	1
19	173.564	156.038	-0.0125782	382.834	0.048849	nan	7.66816	1
19	112.748	5.20378	-0.0118151	359.534	0.252598	nan	5.11884	1
19	41.365	102.54	-0.022535	686.823	0.208985	nan	3.40537	1
19	44.5656	111.235	-0.0115701	352.056	0.175192	nan	4.16144	1
19	201.311	144.478	-0.0242204	738.278	0.0593196	nan	6.37319	1
19	209.401	151.255	-0.0119635	364.066	0.131751	nan	7.94348	1
19	153.977	152.971	-0.00981454	298.457	0.292142	nan	3.98499	1
19	105.862	158.292	-0.0118913	361.863	0.0418587	nan	13.9702	1
19	222.093	159.559	-0.0108734	330.785	0.16827	nan	15.168	1
19	212.024	10.4205	-0.0127464	387.968	0.129503	nan	7.52616	1
20	47.0039	70.0936	-0.0123683	376.425	0.14123	nan	10.0014	1
20	166.57	18.7951	-0.0126631	385.425	0.0273893	nan	12.0462	1
20	64.7128	24.1703	-0.0129374	393.799	0.229251	nan	5.65929	1
20	134.079	62.8062	-0.013073	397.939	0.0474041	nan	10.2723	1
20	183.627	75.9656	-0.012866	391.619	0.0407512	nan	5.37345	1
20	19.8287	89.7534	-0.0122013	371.327	0.0312885	nan	3.58202	1
20	30.8259	99.0604	-0.0233135	710.591	0.0170919	nan	7.77389	1
20	189.999	108.413	-0.0124993	380.424	0.158615	nan	5.57435	1
20	124.249	138.719	-0.0124309	378.335	0.0304402	nan	9.99643	1
20	98.4929	138.978	-0.0127262	387.352	0.0250958	nan	6.77298	1
20	170.398	138.92	-0.0120801	367.627	0.0270328	nan	9.31051	1
20	88.5147	141.594	-0.0128346	390.662	0.0252857	nan	5.36126	1
20	169.868	5.31701	-0.0126228	384.195	0.0285091	nan	13.8757	1
20	94.4426	6.81362	-0.0123535	375.973	0.0176353	nan	10.4518	1
20	71.9505	28.2334	-0.0134684	410.012	0.071938	nan	8.30027	1
20	20.552	34.7528	-0.0198352	604.396	0.0164435	nan	6.35828	1
20	77.8519	38.9156	-0.012413	377.791	0.022282	nan	9.84058	1
20	202.073	52.2863	-0.0527191	1608.36	0.0391101	nan	10.6929	1
20	212.766	52.2366	-0.0120725	367.393	0.224489	nan	4.33633	1
20	164.853	59.85	-0.0124355	378.478	0.0741396	nan	5.04462	1
20	202.152	86.6932	0.023519	-716.863	0.0835481	nan	6.67854	1
20	119.124	88.9898	-0.01281	389.91	0.0482389	nan	3.10594	1
20	208.846	88.9735	-0.0110522	336.243	0.289662	nan	3.87689	1
20	62.6816	89.6586	-0.0143214	436.054	0.261546	nan	6.95939	1
20	148.215	90.8294	-0.0113046	343.95	0.142142	nan	7.38502	1
20	41.4896	97.7309	0.0239607	-730.351	0.241949	nan	3.13809	1
20	142.28	111.741	-0.0102112	310.568	0.236027	nan	3.543	1
20	203.289	156.329	-0.0111388	338.888	0.0765116	nan	7.94348	1
21	98.9794	39.7739	-0.0128307	390.543	0.118412	nan	4.65604	1
21	38.3796	48.9146	-0.0126237	384.221	0.0210693	nan	9.78442	1
21	23.3518	57.0071	-0.0209652	638.896	0.0743674	nan	6.05606	1
21	81.7423	60.4638	-0.0115609	351.773	0.0405577	nan	5.36183	1
21	147.412	63.544	-0.00887446	269.756	0.0290777	nan	10.3715	1
21	22.9516	119.781	-0.0130377	396.861	0.0294591	nan	8.48157	1
21	100.877	124.444	-0.0132256	402.599	0.0257314	nan	7.9723	1
21	136.512	134.853	-0.0123918	377.143	0.0267713	nan	12.8575	1
21	116.171	9.01002	-0.0127744	388.824	0.149108	nan	5.11884	1
21	206.557	62.7655	-0.0134977	410.907	0.0957324	nan	6.25678	1
21	210.15	74.4295	-0.0112677	342.824	0.144618	nan	6.84773	1
21	216.929	75.3952	-0.011602	353.031	0.0558362	nan	6.84773	1
21	34.0353	122.083	-0.0123409	375.589	0.0237687	nan	11.0099	1
21	50.8938	137.854	-0.0104608	318.186	0.295714	nan	3.44046	1
21	169.371	148.174	-0.0116989	355.987	0.0362585	nan	8.91226	1
21	180.897	153.795	-0.012811	389.941	0.0382019	nan	7.66816	1
22	144.153	28.9478	-0.0120042	365.31	0.0226786	nan	8.75103	1
22	189.989	40.2442	-0.012637	384.63	0.019443	nan	12.9388	1
22	112.039	54.1781	-0.0120572	366.928	0.0224955	nan	7.71217	1
22	48.0854	59.1201	-0.0500136	1525.76	0.00571111	nan	6.97458	1
22	91.2799	75.0514	-0.0123878	377.022	0.0166898	nan	9.70045	1
22	8.13914	77.5343	-0.00585133	177.458	0.194083	nan	4.82068	1
22	26.7403	80.9615	-0.0127153	387.02	0.0180999	nan	9.0968	1
22	76.7463	124.271	-0.0121898	370.976	0.0573001	nan	8.07369	1
22	142.997	146.898	-0.0121727	370.452	0.0178438	nan	11.8141	1
22	12.5134	157.431	-0.0199853	608.979	0.0530861	nan	4.11132	1
22	191.877	22.817	-0.0116796	355.398	0.0509821	nan	4.15317	1
22	54.8528	33.3289	-0.013052	397.299	0.0224367	nan	7.93954	1
22	101.597	33.9559	-0.0133724	407.081	0.119345	nan	6.3797	1
22	126.351	36.7456	-0.223988	6837.33	0.0106657	nan	11.43	1
22	65.0057	37.2415	-0.0127035	386.658	0.0411398	nan	6.50469	1
22	217.097	46.4915	-0.0134902	410.676	0.177357	nan	5.47334	1
22	173.426	55.8454	-0.0286398	873.206	0.117255	nan	5.67862	1
22	195.836	78.8801	-0.0126389	384.688	0.0824309	nan	9.78998	1
22	127.732	90.3949	-0.0126794	385.923	0.043143	nan	6.53353	1
22	209.743	94.5652	-0.0117116	356.376	0.0845463	nan	5.66332	1
22	84.1643	96.6469	-0.0118788	361.48	0.01696	nan	9.60082	1
22	151.321	138.514	-0.0127869	389.207	0.0325741	nan	8.33727	1
22	192.648	137.845	-0.0121087	368.5	0.0342888	nan	5.70304	1
22	200.313	63.1645	-0.0119395	363.335	0.157125	nan	6.25678	1
23	66.8891	79.7139	-0.0232175	707.658	0.0351006	nan	9.51766	1
23	146.8	41.4326	-0.0123652	376.331	0.0244266	nan	11.9024	1
23	36.9294	28.8775	-0.0125288	381.326	0.0212602	nan	14.6171	1
23	223.197	33.5984	-0.0104405	317.569	0.208155	nan	5.23557	1
23	202.928	40.2317	-0.0120143	365.619	0.177763	nan	10.3405	1
23	50.944	47.6538	-0.0125239	381.177	0.0357055	nan	11.8173	1
23	221.953	85.8501	-0.0122206	371.916	0.0324988	nan	11.5994	1
23	50.0094	95.7185	-0.0275348	839.468	0.0192219	nan	8.0886	1
23	195.983	109.744	-0.0125019	380.503	0.0466904	nan	6.12981	1
23	104.472	113.317	-0.0127272	387.381	0.0379126	nan	11.6929	1
23	11.3432	129.387	-0.0117268	356.839	0.0531589	nan	8.7689	1
23	111.845	136.61	-0.0124956	380.312	0.0642746	nan	6.65448	1
23	79.6158	141.997	-0.0128925	392.43	0.0213003	nan	5.23333	1
23	43.1076	156.343	-0.01238	376.782	0.029609	nan	19.1444	1
23	114.369	23.9884	-0.0112698	342.887	0.0729342	nan	5.10189	1
23	226.39	41.2467	-0.0135763	413.307	0.241816	nan	8.28811	1
23	126.011	74.9668	-0.0121697	370.362	0.0620206	nan	3.26569	1
23	17.78	79.3913	-0.0124379	378.549	0.0657692	nan	7.94452	1
23	39.5692	87.4641	-0.0129044	392.794	0.0286306	nan	10.4448	1
23	158.916	99.4767	-0.0121237	368.957	0.115645	nan	12.8064	1
23	168.621	112.971	-0.01064	323.659	0.1344	nan	4.15793	1
23	185.01	129.007	-0.0153578	467.698	0.195897	nan	4.24326	1
23	190.668	93.7899	-0.00856737	260.38	0.258316	nan	3.3697	1
23	90.1533	150.166	-0.0108076	328.775	0.33934	nan	5.16947	1
24	172.14	30.947	-0.0172505	525.482	0.0830847	nan	11.1606	1
24	90.5265	36.647	-0.0129705	394.811	0.0182285	nan	9.01273	1
24	162.62	36.7722	-0.0131675	400.825	0.0672183	nan	7.62128	1
24	12.1144	57.4261	-0.0127873	389.217	0.0235528	nan	11.2452	1
24	94.8399	62.1907	-0.0243504	742.246	0.00677313	nan	13.2109	1
24	104.636	71.2111	-0.011846	360.478	0.0211614	nan	11.5725	1
24	143.204	79.1597	-0.0124275	378.231	0.0563996	nan	6.64809	1
24	95.3802	85.8844	-0.0135469	412.408	0.233175	nan	5.42688	1
24	141.293	93.4049	-0.0128177	390.145	0.02143	nan	7.38502	1
24	154.403	124.65	-0.0130504	397.25	0.26707	nan	12.4472	1
24	119.585	126.786	-0.00670548	203.535	0.203745	nan	4.88207	1
24	23.3155	128.255	-0.0127904	389.312	0.0404686	nan	8.48157	1
24	212.895	42.9848	-0.0121429	369.543	0.192621	nan	5.47334	1
24	10.6241	45.4594	-0.00511403	154.947	0.147514	nan	7.64764	1
24	132.099	46.7572	-0.0136207	414.662	0.0755648	nan	11.157	1
24	28.1265	53.2817	-0.0142458	433.748	0.257451	nan	6.05606	1
24	216.969	53.3019	-0.0109585	333.383	0.112026	nan	4.33633	1
24	177.441	59.8616	-0.0210007	639.978	0.154789	nan	5.19375	1
24	36.1091	62.879	-0.0161346	491.412	0.268191	nan	6.82012	1
24	167.416	66.7949	-0.0171217	521.549	0.181488	nan	7.40277	1
24	164.187	75.9366	-0.0124166	377.901	0.0494683	nan	5.52825	1
24	98.786	81.196	-0.0138079	420.376	0.236086	nan	5.79486	1
24	205.422	80.8697	-0.0117536	357.658	0.144911	nan	6.67854	1
24	71.9526	117.775	-0.0123768	376.683	0.0430621	nan	8.07369	1
24	94.7666	129.702	-0.0125531	382.068	0.0397063	nan	8.06144	1
24	105.393	134.978	-0.0140045	426.38	0.066063	nan	6.27191	1
24	184.585	135.631	-0.0124642	379.353	0.10134	nan	6.63697	1
24	41.1597	58.2957	-0.0142863	434.983	0.314461	nan	6.82012	1
24	204.931	131.532	-0.0118585	360.859	0.0307054	nan	13.3094	1
25	166.839	124.113	-0.0133836	407.424	0.194945	nan	11.2839	1
25	217.403	14.7088	-0.0123285	375.21	0.0228758	nan	10.7023	1
25	120.952	47.2301	-0.0151688	461.926	0.0653618	nan	9.80155	1
25	187.7	72.4604	-0.0124478	378.851	0.0716369	nan	5.37345	1
25	115.792	93.9081	-0.0187357	570.825	0.0963292	nan	3.80959	1
25	177.609	98.559	-0.0125539	382.093	0.0221407	nan	13.9033	1
25	184.687	118.266	-0.0126176	384.037	0.28074	nan	5.40588	1
25	133.959	120.582	-0.011843	360.389	0.0369199	nan	8.59827	1
25	62.1642	138.563	-0.0130241	396.447	0.0144691	nan	11.2926	1
25	103.865	151.885	-0.0121202	368.85	0.15246	nan	5.18155	1
25	178.554	20.0158	-0.0120708	367.343	0.102654	nan	5.34028	1
25	21.0866	41.0886	-0.0122638	373.234	0.041677	nan	6.35828	1
25	160.046	61.3796	-0.0127621	388.449	0.0917085	nan	5.04462	1
25	78.2404	64.5241	-0.0119963	365.069	0.042267	nan	5.36183	1
25	157.083	74.4302	-0.0120836	367.734	0.192341	nan	6.89323	1
25	152.156	79.251	-0.0122061	371.474	0.200073	nan	3.57712	1
25	121.863	87.5243	-0.0120893	367.907	0.177074	nan	3.10594	1
25	52.2554	103.489	-0.0130053	395.872	0.0855002	nan	8.0886	1
25	180.612	121.818	-0.0131403	399.995	0.290062	nan	5.40588	1
25	92.2498	145.441	-0.0125001	380.449	0.132728	nan	5.16947	1
25	21.7168	149.484	-0.0281295	857.625	0.0474732	nan	7.67739	1
25	65.488	157.318	-0.0130279	396.564	0.153672	nan	11.8057	1
25	50.0753	116.402	-0.00316566	95.4622	0.213549	nan	5.66822	1
26	13.2917	85.9465	-0.0140452	427.621	0.161351	nan	6.97117	1
26	196.404	19.7941	-0.0106015	322.484	0.058369	nan	5.44379	1
26	47.2349	75.1369	-0.0128219	390.274	0.0229983	nan	13.4591	1
26	15.8001	113.42	-0.0125521	382.038	0.0268538	nan	9.57141	1
26	227.207	151.337	-0.012414	377.82	0.0799717	nan	6.81743	1
26	206.468	9.48691	-0.0124477	378.849	0.0181353	nan	12.1178	1
26	57.9137	26.0031	-0.0132189	402.393	0.118521	nan	6.44476	1
26	22.5439	26.286	-0.0129084	392.914	0.0164925	nan	14.6171	1
26	212.407	32.2029	-0.0126465	384.92	0.0802664	nan	7.61468	1
26	27.6896	68.5837	-0.0121603	370.075	0.0542341	nan	7.98998	1
26	220.346	114.24	-0.00988001	300.456	0.282517	nan	3.95694	1
26	28.576	143.879	-0.0124095	377.684	0.0997739	nan	5.78414	1
27	112.824	7.43218	-0.0123122	374.714	0.172848	nan	8.01073	1
27	111.116	46.5213	-0.0120583	366.96	0.0358928	nan	7.71217	1
27	75.9523	82.6198	-0.0127823	389.065	0.0135251	nan	9.51766	1
27	167.522	108.961	-0.0235175	716.819	0.0217835	nan	4.15793	1
27	115.757	118.269	-0.0129694	394.776	0.0184862	nan	9.3371	1
27	190.99	143.302	-0.0125782	382.835	0.0291171	nan	5.70304	1
27	211.543	145.677	-0.0127355	387.635	0.125615	nan	10.8823	1
27	180.342	153.867	-0.015795	481.045	0.0452068	nan	14.9995	1
27	122.674	156.171	-0.0127659	388.564	0.0641208	nan	14.0034	1
27	221.967	5.02825	-0.0128065	389.802	0.041767	nan	10.7023	1
27	110.025	21.3119	-0.0120112	365.522	0.130268	nan	5.10189	1
27	192.968	26.8241	-0.0122706	373.443	0.0750788	nan	4.15317	1
27	204.766	28.0493	-0.0124511	378.952	0.0348121	nan	8.69673	1
27	218.767	36.3894	-0.0109655	333.596	0.248835	nan	5.17681	1
27	187.669	62.2642	-0.0226035	688.914	0.082779	nan	6.16719	1
27	137.144	81.8941	-0.0126323	384.485	0.0425107	nan	6.64809	1
27	7.35585	82.2909	-0.0125738	382.699	0.0716485	nan	4.82068	1
27	102.999	101.178	-0.0114372	347.997	0.0298184	nan	6.96651	1
27	123.462	129.752	-0.00956031	290.695	0.206719	nan	3.28832	1
27	225.192	129.612	-0.0467889	1427.31	0.0174736	nan	6.01441	1
27	98.9306	153.467	-0.0113925	346.633	0.167432	nan	4.52204	1
28	168.364	41.7815	-0.0175246	533.852	0.130002	nan	5.59642	1
28	48.1815	15.1745	-0.0182396	555.681	0.0502632	nan	5.05406	1
28	116.745	57.3035	-0.0130959	398.639	0.0177876	nan	10.9167	1
28	59.7074	68.9322	-0.0137059	417.264	0.036635	nan	12.9546	1
28	10.7077	104.128	-0.014312	435.768	0.175977	nan	10.5956	1
28	128.266	114.138	-0.0126479	384.961	0.107223	nan	8.59827	1
28	128.069	142.159	-0.0123264	375.147	0.0206609	nan	5.97988	1
28	74.5375	143.262	-0.0126509	385.053	0.0192387	nan	5.23333	1
28	77.1923	25.2649	-0.0106987	325.45	0.173697	nan	4.02062	1
28	64.3563	25.8355	-0.0101163	307.671	0.370474	nan	6.44476	1
28	10.7726	37.8132	-0.0119209	362.765	0.0263746	nan	7.64764	1
28	173.585	56.3819	0.0225999	-688.802	0.112561	nan	5.19375	1
28	172.836	73.0571	-0.0122468	372.716	0.107636	nan	7.04191	1
28	66.2205	95.6876	-0.00736092	223.546	0.0804751	nan	3.53849	1
28	208.796	109.645	-0.0103657	315.283	0.223457	nan	3.70862	1
28	216.39	114.162	-0.0101103	307.487	0.318937	nan	3.95694	1
28	103.799	128.913	-0.0191901	584.701	0.0192569	nan	6.27191	1
28	217.597	136.634	-0.0119522	363.722	0.292086	nan	6.14861	1
28	76.6839	153.573	-0.013542	412.259	0.179031	nan	5.84956	1
28	225.305	157.884	-0.0118817	361.568	0.0424913	nan	6.81743	1
28	42.4828	132.172	-0.0124532	379.017	0.0443219	nan	6.75034	1
29	96.0876	113.621	-0.0128664	391.634	0.0385531	nan	8.66643	1
29	162.273	9.4224	-0.012348	375.804	0.0433783	nan	7.03101	1
29	93.0753	16.0081	-0.0127896	389.287	0.0152845	nan	11.4615	1
29	116.847	70.1151	-0.0135092	411.256	0.162355	nan	6.12995	1
29	91.7453	89.9141	-0.0253561	772.951	0.0128801	nan	5.42688	1
29	78.0384	104.237	-0.0124274	378.228	0.0208148	nan	9.40826	1
29	108.671	156.12	-0.0126615	385.376	0.0348612	nan	6.40558	1
29	35.5847	42.3651	-0.013743	418.394	0.239275	nan	6.88046	1
29	167.333	80.4823	-0.0122787	373.689	0.0956352	nan	5.52825	1
29	35.1876	91.73	-0.0137087	417.35	0.16631	nan	5.27058	1
29	213.794	99.9877	-0.0107189	326.068	0.191845	nan	4.3609	1
29	77.9158	159.291	-0.0123216	375	0.188494	nan	5.84956	1
29	204.535	159.658	-0.0120127	365.568	0.0338687	nan	10.0848	1
29	39.1304	34.4602	-0.00973937	296.162	0.368822	nan	8.66374	1
29	107.921	33.754	-0.00528503	160.168	0.367382	nan	4.11323	1
30	22.5544	5.06172	-0.0121285	369.104	0.0431727	nan	8.78175	1
30	31.2673	6.15887	-0.012605	383.651	0.0517709	nan	4.94425	1
30	96.826	26.8385	-0.0126484	384.977	0.0221789	nan	9.30598	1
30	128.492	53.4923	-0.0117002	356.028	0.0214951	nan	9.80155	1
30	21.4491	57.3119	-0.0129586	394.446	0.0191334	nan	12.5162	1
30	184.024	67.2391	-0.0170525	519.438	0.177115	nan	6.16719	1
30	35.6725	68.2478	-0.0115106	350.24	0.193483	nan	5.28355	1
30	216.437	82.6412	-0.0121435	369.562	0.0219338	nan	8.47105	1
30	154.293	82.1197	-0.0125448	381.813	0.0576298	nan	3.57712	1
30	44.1321	88.8996	-0.0281057	856.9	0.0439712	nan	6.29734	1
30	205.275	95.0002	-0.0125776	382.816	0.145675	nan	5.21251	1
30	45.3776	113.231	-0.0114829	349.395	0.0898344	nan	5.66822	1
30	11.7652	128.346	-0.0278264	848.373	0.0409923	nan	12.2789	1
30	23.1275	141.937	-0.0139484	424.667	0.253017	nan	5.78414	1
30	51.5153	9.46663	-0.0114072	347.081	0.216778	nan	4.44922	1
30	183.625	18.34	-0.0226884	691.506	0.014673	nan	5.34028	1
30	176.015	44.1721	-0.0125917	383.246	0.115738	nan	6.67926	1
30	41.5151	45.8538	-0.0131501	400.294	0.0959318	nan	6.88046	1
30	163.462	96.8907	-0.0125581	382.22	0.0398198	nan	6.47603	1
30	104.239	117.088	-0.0125978	383.432	0.0446628	nan	8.11566	1
30	122.939	132.999	-0.0105662	321.406	0.262855	nan	3.28832	1
30	163.144	159.016	-0.0119811	364.602	0.0451894	nan	3.29992	1
31	76.8354	21.2601	-0.0107176	326.029	0.167278	nan	4.02062	1
31	160.978	33.5814	-0.082315	2511.95	0.00463145	nan	10.2656	1
31	51.2536	54.467	-0.0123115	374.692	0.0235122	nan	4.30934	1
31	212.766	62.9047	-0.0124429	378.702	0.207125	nan	5.86138	1
31	44.8523	97.3412	-0.0124791	379.809	0.0775015	nan	8.47224	1
31	66.5099	106.809	-0.0209059	637.084	0.0478811	nan	6.29242	1
31	53.5469	113.401	-0.0121296	369.137	0.137741	nan	3.73615	1
31	210.268	113.049	-0.0104345	317.385	0.159362	nan	3.70862	1
31	167.051	134.208	-0.012219	371.868	0.0331175	nan	7.52737	1
31	110.646	140.261	-0.0122952	374.193	0.0870878	nan	5.03172	1
31	59.91	142.047	-0.0128567	391.337	0.0421234	nan	10.3559	1
31	105.246	17.2091	-0.0133511	406.431	0.043386	nan	6.29835	1
31	120.405	75.1065	-0.0135597	412.798	0.14555	nan	6.12995	1
31	93.7456	76.6929	-0.0125519	382.031	0.0173603	nan	8.03353	1
31	38.0416	87.2989	-0.013736	418.181	0.287397	nan	5.27058	1
31	109.336	104.072	-0.00357634	108.001	0.274454	nan	6.96651	1
31	75.7165	113.354	-0.012776	388.872	0.0563394	nan	5.27684	1
32	139.54	19.1446	-0.0122304	372.215	0.0546049	nan	8.1081	1
32	71.1652	34.3849	-0.012407	377.606	0.0198229	nan	10.9295	1
32	223.319	33.9238	-0.0123722	376.543	0.0468105	nan	5.17681	1
32	149.437	99.4862	-0.0226023	688.877	0.0653323	nan	12.8391	1
32	191.555	103.876	-0.012025	365.945	0.035834	nan	8.67427	1
32	221.222	125.094	-0.0204694	623.758	0.07929	nan	6.01441	1
32	165.117	147.945	-0.0108907	331.314	0.163721	nan	8.52146	1
32	48.9266	155.536	-0.012328	375.195	0.0186065	nan	9.8572	1
32	97.7548	157.833	-0.0125669	382.49	0.0457451	nan	4.52204	1
32	131.634	11.2776	-0.0117365	357.135	0.036853	nan	11.1527	1
32	213.336	19.0238	-0.00983939	299.216	0.248671	nan	4.06712	1
32	143.795	26.0459	-0.0121851	370.833	0.047827	nan	8.1081	1
32	111.752	35.25	-0.0117008	356.046	0.0813925	nan	4.11323	1
32	178.754	38.0801	-0.0120238	365.907	0.18876	nan	6.67926	1
32	190.216	51.0802	-0.0128157	390.085	0.0408701	nan	11.4703	1
32	224.235	50.5501	-0.00990639	301.261	0.105129	nan	10.3954	1
32	31.4035	65.1347	-0.0123823	376.852	0.180006	nan	5.05575	1
32	165.829	73.7648	-0.0157068	478.353	0.154312	nan	6.8838	1
32	95.2958	104.991	-0.0109168	332.111	0.0634539	nan	8.59479	1
32	204.282	104.817	-0.0126096	383.791	0.0523997	nan	6.60899	1
32	158.119	108.944	-0.0122174	371.819	0.0205415	nan	9.40273	1
32	32.6987	118.662	-0.012454	379.042	0.183295	nan	12.9776	1
32	50.7348	137.245	-0.0119848	364.717	0.0531444	nan	9.41436	1
32	6.375	149.457	-0.0124341	378.434	0.0306803	nan	9.49154	1
32	106.041	28.1352	-0.012892	392.414	0.0407375	nan	5.9248	1
33	121.432	25.2976	-0.013084	398.275	0.0678865	nan	5.47971	1
33	98.1438	93.0053	-0.0126396	384.708	0.113296	nan	5.86367	1
33	21.9492	135.206	-0.0592614	1808.11	0.0096887	nan	6.83367	1
33	126.874	136.299	-0.0131876	401.439	0.0686919	nan	5.13622	1
33	173.476	146.29	-0.0240258	732.337	0.029966	nan	8.52146	1
33	53.0032	13.6597	-0.0110535	336.283	0.147475	nan	4.44922	1
33	131.721	26.4685	-0.0106104	322.756	0.269578	nan	3.93971	1
33	155.958	42.5359	-0.02558	779.787	0.0145441	nan	10.2656	1
33	58.1665	47.0492	-0.0124133	377.799	0.0269198	nan	10.1396	1
33	215.246	55.7708	-0.0120717	367.368	0.097111	nan	7.55264	1
33	217.446	66.4344	-0.0128614	391.481	0.219565	nan	5.86138	1
33	159.332	70.7706	-0.0140839	428.804	0.202207	nan	7.15407	1
33	220.888	73.8668	-0.0249624	760.933	0.0324663	nan	5.94781	1
33	147.005	85.8699	-0.0121309	369.178	0.040935	nan	8.19612	1
33	63.5928	93.3177	-0.0159662	486.271	0.0576352	nan	3.53849	1
33	51.7453	119.072	-0.0128745	391.879	0.353748	nan	5.95014	1
33	39.285	153.486	-0.0129069	392.868	0.0171506	nan	9.8572	1
33	89.0649	159.946	-0.0125168	380.958	0.0256995	nan	8.943	1
33	76.636	65.9139	-0.00412034	124.609	0.277366	nan	11.9513	1
33	138.785	108.784	-0.00313466	94.5156	0.167248	nan	11.8024	1
34	110.155	5.9177	-0.0125231	381.153	0.0230321	nan	11.0601	1
34	15.6811	36.0165	-0.0135114	411.325	0.0152392	nan	9.55114	1
34	119.497	48.283	-0.0123979	377.327	0.0180159	nan	7.90967	1
34	212.429	47.7382	-0.0116994	356.003	0.0528668	nan	8.51229	1
34	143.857	76.2748	-0.0123286	375.212	0.029529	nan	9.08879	1
34	121.377	88.1316	-0.0138902	422.89	0.181769	nan	5.59097	1
34	72.7435	94.7524	-0.0269432	821.407	0.0131531	nan	9.26243	1
34	111.464	96.6421	-0.0078362	238.057	0.124048	nan	7.72817	1
34	215.761	105.343	-0.0117232	356.73	0.0452129	nan	5.70534	1
34	111.23	112.965	-0.0123752	376.634	0.0321978	nan	8.11566	1
34	144.604	136.726	-0.0189204	576.467	0.13834	nan	7.77842	1
34	212.422	139.691	-0.0129624	394.563	0.0507233	nan	7.49637	1
34	206.658	149.799	-0.0119973	365.098	0.0652024	nan	7.80332	1
34	33.9669	10.3011	-0.0136363	415.138	0.1601	nan	4.94425	1
34	39.8844	11.7417	-0.0133223	405.553	0.205274	nan	6.09037	1
34	160.467	91.149	-0.0144504	439.993	0.208191	nan	6.47603	1
34	223.968	96.0711	-0.0115054	350.082	0.093101	nan	9.32552	1
34	18.1567	106.291	-0.0119657	364.133	0.136257	nan	10.6535	1
34	194.206	112.135	-0.0120821	367.687	0.0305969	nan	6.98496	1
34	114.337	123.297	-0.0125804	382.902	0.0184303	nan	10.7888	1
34	105.645	139.708	-0.0130079	395.953	0.157266	nan	5.03172	1
34	169.724	156.338	-0.0117429	357.332	0.0883226	nan	3.69321	1
34	17.9607	45.2916	-0.00372608	112.572	0.196132	nan	8.41137	1
35	42.882	19.0553	-0.0116007	352.99	0.209747	nan	7.9041	1
35	150.896	5.85296	-0.0117973	358.991	0.162827	nan	6.65632	1
35	48.0667	76.9266	-0.0109632	333.525	0.0968572	nan	9.65091	1
35	224.649	80.5619	-0.0126167	384.008	0.156353	nan	7.00015	1
35	188.353	93.4017	-0.0118075	359.303	0.0423591	nan	4.0287	1
35	161.252	129.409	-0.0128375	390.749	0.0275137	nan	7.42812	1
35	151.802	133.777	-0.0131133	399.171	0.0832703	nan	7.77842	1
35	86.3863	148.215	-0.0124491	378.891	0.0180249	nan	9.07099	1
35	160.081	160.244	-0.0124027	377.477	0.0159291	nan	3.29992	1
35	133.284	30.0846	-0.0110197	335.251	0.272093	nan	3.93971	1
35	216.613	35.6435	-0.0110641	336.607	0.0992563	nan	4.30937	1
35	200.368	71.7651	-0.0635958	1940.44	0.00608583	nan	11.985	1
35	210.294	93.595	-0.0118175	359.61	0.0557019	nan	4.35517	1
35	90.9873	97.2598	-0.0129558	394.363	0.0631825	nan	5.71873	1
35	33.1065	105.691	-0.0152358	463.972	0.123112	nan	5.96401	1
35	56.9297	111.815	-0.01162	353.578	0.108029	nan	3.73615	1
35	70.8162	111.397	-0.0121618	370.119	0.104025	nan	5.27684	1
35	168.09	112.948	-0.0237653	724.383	0.0129983	nan	10.744	1
35	223.254	116.186	-0.00918904	279.36	0.0589873	nan	9.13731	1
35	204.942	139.201	-0.0129705	394.81	0.19929	nan	6.18477	1
36	217.143	17.5931	-0.021432	653.148	0.0578351	nan	4.06712	1
36	172.904	46.137	-0.0119835	364.676	0.0351802	nan	8.94006	1
36	135.983	56.1239	-0.01698	517.224	0.0151095	nan	13.6757	1
36	26.453	66.1608	-0.0120171	365.701	0.0301014	nan	5.05575	1
36	46.2199	66.7789	-0.0185295	564.53	0.0107502	nan	10.3143	1
36	100.096	81.6132	-0.0126361	384.602	0.100608	nan	5.66505	1
36	84.1887	97.8989	-0.012936	393.757	0.0461514	nan	6.82857	1
36	186.206	139.014	-0.0127889	389.268	0.0237695	nan	7.1194	1
36	15.2309	146.042	-0.0126587	385.291	0.0250575	nan	9.49154	1
36	87.6421	23.9744	-0.00356437	107.635	0.151863	nan	11.1424	1
36	47.3385	52.6662	-0.0125975	383.424	0.0198093	nan	4.30934	1
36	152.349	79.5133	-0.0118391	360.267	0.074476	nan	8.30461	1
36	200.431	98.9786	-0.0124762	379.72	0.0504683	nan	6.99406	1
36	97.5114	132.526	-0.0112594	342.57	0.0796491	nan	4.62482	1
36	201.256	144.168	-0.012541	381.698	0.210474	nan	6.18477	1
37	64.6561	16.1488	-0.014079	428.655	0.0178421	nan	11.9158	1
37	164.499	15.7648	-0.0180554	550.055	0.0162004	nan	7.06241	1
37	10.1831	21.0562	-0.0148297	451.573	0.232476	nan	13.5584	1
37	170.798	33.2802	-0.0120472	366.621	0.0274827	nan	7.92052	1
37	150.44	62.0846	-0.0130485	397.193	0.106161	nan	6.66204	1
37	14.7188	77.9652	-0.0143015	435.447	0.160217	nan	6.17988	1
37	24.4563	82.0203	-0.0138856	422.75	0.187699	nan	5.96929	1
37	128.335	87.3724	-0.0131145	399.208	0.0423169	nan	6.99939	1
37	129.58	97.6834	-0.0147519	449.198	0.0603246	nan	4.0477	1
37	42.6245	142.025	-0.012369	376.447	0.0425727	nan	7.58809	1
37	126.688	146.154	-0.0124087	377.657	0.0543499	nan	8.68393	1
37	144.984	8.91148	-0.0124683	379.477	0.0425557	nan	6.65632	1
37	115.206	22.1833	-0.0127498	388.072	0.0174875	nan	6.96161	1
37	122.357	59.0668	-0.0118711	361.244	0.046727	nan	3.64084	1
37	102.252	97.1891	-0.0112573	342.505	0.0924016	nan	3.8729	1
37	183.33	100.684	-0.0100812	306.597	0.199931	nan	5.25352	1
37	63.8812	122.401	-0.0102573	311.973	0.0634761	nan	9.10052	1
37	66.4373	132.551	-0.0129065	392.857	0.147943	nan	5.68214	1
37	193.228	140.184	-0.00570663	173.04	0.203594	nan	7.1194	1
37	190.967	156.064	-0.0172488	525.431	0.187432	nan	8.07389	1
37	31.7243	160.088	-0.012635	384.569	0.129212	nan	10.0375	1
37	205.948	58.9105	-0.0117814	358.506	0.158851	nan	9.81393	1
38	124.93	29.5159	-0.0114324	347.851	0.179493	nan	5.47971	1
38	64.4524	78.4554	-0.0119444	363.484	0.0205945	nan	10.0042	1
38	118.731	83.2064	-0.0134558	409.626	0.176521	nan	5.59097	1
38	134.936	16.0711	-0.0123863	376.976	0.0905064	nan	5.79293	1
38	56.2896	33.1722	-0.0121318	369.203	0.0675018	nan	4.75906	1
38	90.7166	66.7476	-0.0104856	318.944	0.107154	nan	6.13435	1
38	175.562	74.9874	-0.0123227	375.034	0.0215637	nan	8.72064	1
38	89.1805	78.2347	-0.0124346	378.451	0.0521767	nan	4.67868	1
38	76.0218	123.678	-0.0127237	387.277	0.211905	nan	5.03196	1
38	181.769	128.645	-0.0121034	368.338	0.020117	nan	11.2783	1
38	135.613	137.971	-0.0126243	384.242	0.0249865	nan	8.19644	1
38	145.797	147.279	-0.0124494	378.903	0.0308907	nan	7.10537	1
38	60.5625	154.784	-0.0129022	392.725	0.0420443	nan	7.62072	1
38	11.5841	83.291	-0.0137312	418.035	0.2801	nan	6.17988	1
38	218.751	88.3415	-0.011531	350.861	0.0384757	nan	5.89719	1
38	95.0474	108.706	-0.00714134	216.842	0.273512	nan	5.10538	1
38	220.847	34.8402	-0.0109141	332.028	0.162384	nan	4.30937	1
38	190.261	78.2066	-0.00449888	136.166	0.325551	nan	6.68964	1
39	201.873	13.7739	-0.0123894	377.069	0.022677	nan	9.54762	1
39	139.455	123.595	-0.0122164	371.787	0.0195412	nan	13.5029	1
39	26.0776	47.4979	-0.0117477	357.476	0.0516462	nan	6.03735	1
39	111.738	49.8181	-0.012816	390.095	0.0165666	nan	7.90967	1
39	169.034	61.6374	-0.0119645	364.098	0.0170063	nan	11.9495	1
39	109.424	68.1552	-0.012395	377.241	0.0201125	nan	11.9227	1
39	41.1944	83.7024	-0.0278751	849.858	0.0824874	nan	9.65091	1
39	186.117	85.3405	-0.0132639	403.767	0.0559934	nan	7.36623	1
39	101.28	87.1532	-0.0126393	384.699	0.0981553	nan	5.66505	1
39	38.8532	104.095	-0.0271841	828.762	0.0742276	nan	5.96401	1
39	22.0158	127.036	-0.012423	378.095	0.0653833	nan	7.98001	1
39	79.8555	141.92	-0.0118844	361.65	0.13337	nan	5.98332	1
39	52.4467	142.699	-0.0126845	386.078	0.0370034	nan	6.94708	1
39	173.394	155.931	-0.0112917	343.556	0.0632833	nan	3.69321	1
39	96.5463	60.4316	-0.0119642	364.088	0.0366135	nan	8.59518	1
39	215.698	68.6539	-0.011926	362.923	0.0795194	nan	12.3165	1
39	8.19198	110.06	-0.0127472	387.994	0.0294923	nan	10.6535	1
39	67.7384	138.082	-0.0122343	372.335	0.222625	nan	5.68214	1
39	119.809	151.454	-0.0125871	383.104	0.19016	nan	5.75141	1
39	129.819	21.3257	-0.0065047	197.405	0.340435	nan	7.33447	1
39	153.045	55.9528	-0.0117016	356.071	0.313636	nan	6.66204	1
40	205.714	128.069	-0.0119488	363.619	0.0371671	nan	8.49142	1
40	70.9636	44.6206	-0.0161229	491.057	0.123096	nan	3.45167	1
40	48.004	9.81204	-0.0122365	372.403	0.0390775	nan	8.95154	1
40	171.298	17.6766	-0.0116173	353.497	0.136726	nan	7.06241	1
40	77.9252	33.4825	-0.0169893	517.507	0.0141747	nan	7.54176	1
40	210.642	108.257	-0.0117941	358.895	0.0219959	nan	10.442	1
40	155.916	124.242	-0.0124711	379.562	0.0241707	nan	7.42812	1
40	7.8367	137.659	-0.0120412	366.439	0.102484	nan	4.80771	1
40	129.017	9.43846	-0.0131846	401.347	0.0494247	nan	3.99586	1
40	173.534	25.8472	-0.0129326	393.654	0.0646327	nan	7.40933	1
40	37.274	35.229	-0.0121794	370.659	0.131269	nan	4.81867	1
40	164.093	44.6251	-0.0126243	384.242	0.018024	nan	8.94006	1
40	69.0194	54.5231	-0.00738791	224.37	0.0532729	nan	6.64289	1
40	156.372	72.1159	-0.0123583	376.121	0.0263688	nan	5.91273	1
40	113.348	79.4135	-0.0126023	383.569	0.0922117	nan	5.25368	1
40	90.6691	102.97	-0.0120506	366.725	0.0761391	nan	3.9854	1
40	81.0517	123.819	-0.0119831	364.665	0.148089	nan	5.03196	1
40	13.3117	125.245	-0.012269	373.393	0.0331671	nan	8.88644	1
40	47.8129	126.985	-0.0136442	415.379	0.169408	nan	9.07174	1
40	116.933	131.776	-0.0114305	347.794	0.112516	nan	6.97788	1
40	94.8681	136.321	-0.0123307	375.278	0.0934815	nan	4.62482	1
40	166.288	24.3002	-0.0125472	381.886	0.14193	nan	6.64323	1
40	91.933	46.336	-0.0126819	386.001	0.310937	nan	5.72959	1
40	183.575	78.4267	-0.0132555	403.511	0.0656504	nan	6.68964	1
40	99.118	103.001	-0.0125569	382.182	0.109738	nan	4.48573	1
41	34.3331	14.6587	-0.018821	573.43	0.032203	nan	5.68897	1
41	25.5538	22.0001	-0.0124775	379.759	0.027931	nan	11.4443	1
41	35.1764	140.574	-0.0186634	568.62	0.137777	nan	7.58809	1
41	219.833	143.524	-0.0121822	370.744	0.0323005	nan	9.05792	1
41	89.9447	5.38991	-0.0105346	320.44	0.309871	nan	17.8031	1
41	222.708	18.7744	-0.0106895	325.171	0.318187	nan	5.68859	1
41	199.523	82.554	-0.0129825	395.176	0.140385	nan	6.16534	1
41	50.939	87.4981	-0.0136168	414.544	0.182114	nan	6.53525	1
41	66.7221	88.1987	-0.0121221	368.91	0.163148	nan	5.16605	1
41	130.254	101.675	-0.0109595	333.414	0.0958113	nan	4.0477	1
41	113.124	105.467	-0.0121671	370.282	0.0188399	nan	13.6646	1
41	159.826	155.83	-0.0117751	358.316	0.0228554	nan	9.75555	1
41	40.6672	4.68347	-0.0164261	500.313	0.231035	nan	8.54162	1
41	159.722	23.2918	-0.0130212	396.358	0.0862852	nan	6.64323	1
41	9.87237	40.0924	-0.00926524	281.687	0.151147	nan	9.00987	1
41	93.9068	71.9872	-0.0105045	319.522	0.260616	nan	5.58571	1
41	102.877	93.367	-0.0126941	386.372	0.18698	nan	3.8729	1
41	49.8087	108.692	0.0252409	-769.434	0.0133026	nan	9.35702	1
41	129.267	114.734	-0.0118981	362.069	0.0305527	nan	4.60742	1
41	26.4968	120.432	-0.0130815	398.201	0.037469	nan	7.98001	1
41	92.386	125.31	-0.0127623	388.455	0.0252113	nan	6.68366	1
41	169.077	139.663	-0.0248659	757.985	0.0344725	nan	7.79985	1
41	124.489	154.797	-0.0125693	382.563	0.199032	nan	5.75141	1
41	222.742	26.9757	-0.0126383	384.668	0.0758305	nan	8.08943	1
42	104.45	28.2591	-0.0127555	388.247	0.055175	nan	9.29481	1
42	53.5564	37.0682	-0.0119255	362.907	0.0760853	nan	4.75906	1
42	101.996	37.2241	-0.0121688	370.336	0.0320707	nan	9.29481	1
42	224.037	50.7385	-0.011716	356.509	0.0302251	nan	13.3262	1
42	202.822	97.0997	-0.0119578	363.893	0.0378574	nan	9.29744	1
42	143.463	140.329	-0.0126009	383.526	0.0312168	nan	7.33226	1
42	137.05	10.6777	-0.0109999	334.646	0.230007	nan	4.27657	1
42	17.6295	32.3868	-0.0127336	387.577	0.0284278	nan	10.9339	1
42	89.6831	41.0666	-0.0132403	403.048	0.231767	nan	5.72959	1
42	13.4534	48.3601	-0.0126225	384.185	0.0321878	nan	9.00987	1
42	125.285	61.2308	-0.0100979	307.107	0.368645	nan	3.62789	1
42	80.4583	85.0615	-0.0122963	374.226	0.0269103	nan	11.0761	1
42	141.112	88.9593	-0.0126739	385.757	0.0246818	nan	6.27927	1
42	53.8964	93.3259	-0.0138326	421.133	0.182561	nan	6.53525	1
42	180.785	105.665	-0.0131082	399.014	0.138079	nan	5.59381	1
42	218.097	128.661	-0.0124897	380.132	0.0892276	nan	7.6499	1
42	122.841	136.333	-0.0127371	387.686	0.0621822	nan	7.46144	1
42	73.924	142.706	-0.0125137	380.865	0.0875778	nan	5.98332	1
42	197.277	151.028	-0.011826	359.868	0.124785	nan	8.07389	1
42	52.9987	153.855	-0.0129171	393.181	0.0251206	nan	7.62072	1
42	10.3664	5.73076	-0.0127322	387.535	0.0939892	nan	12.4729	1
42	40.1802	39.0727	-0.0112725	342.971	0.217984	nan	4.81867	1
43	116.71	27.103	-0.013087	398.368	0.0195823	nan	3.94286	1
43	176.473	100.548	-0.0125695	382.568	0.213236	nan	6.69206	1
43	137.431	101.146	-0.0125096	380.739	0.0331963	nan	7.19622	1
43	94.8273	113.807	-0.0165361	503.67	0.0584839	nan	5.10538	1
43	207.549	143.895	-0.0125323	381.433	0.0203836	nan	12.2894	1
43	150.676	152.445	-0.0120261	365.979	0.0236741	nan	7.10537	1
43	215.767	154.391	-0.0115827	352.44	0.124536	nan	7.24764	1
43	80.9217	160.411	-0.0121142	368.669	0.220219	nan	5.28082	1
43	21.3225	43.7778	-0.0125945	383.332	0.0794477	nan	6.03735	1
43	93.812	77.5721	-0.0122671	373.336	0.203245	nan	4.67868	1
43	216.525	82.8807	-0.0127267	387.367	0.0657894	nan	5.89719	1
43	193.529	97.3914	-0.0241183	735.16	0.0186962	nan	3.80807	1
43	21.6478	102.459	-0.0128883	392.302	0.0143044	nan	14.8833	1
43	81.6638	112.492	-0.0103805	315.735	0.335991	nan	6.66185	1
43	49.2916	118.035	-0.0126881	386.19	0.0567735	nan	7.3397	1
43	110.693	134.899	-0.0143719	437.597	0.174393	nan	6.05386	1
43	21.6277	137.771	-0.0125882	383.14	0.0603248	nan	7.89652	1
43	67.8266	93.2453	-0.0120793	367.603	0.279559	nan	5.16605	1
44	166.501	108.726	-0.0123084	374.597	0.0431756	nan	5.54706	1
44	192.368	14.6751	-0.0116423	354.26	0.135901	nan	4.94235	1
44	59.5262	19.3634	-0.0127598	388.378	0.0185058	nan	14.9663	1
44	77.5116	41.9543	-0.0133545	406.536	0.149252	nan	7.07001	1
44	184.407	70.067	-0.0125276	381.287	0.116548	nan	8.40099	1
44	122.227	92.8428	-0.0254882	776.986	0.0105856	nan	8.8823	1
44	154.631	108.24	-0.0134023	407.993	0.0773853	nan	6.61313	1
44	200.529	110.856	-0.0191262	582.747	0.0181526	nan	6.59115	1
44	152.994	141.519	-0.0120269	366.002	0.0334037	nan	8.39644	1
44	133.032	12.7913	-0.0100342	305.162	0.276835	nan	3.51658	1
44	101.899	18.5821	-0.0139424	424.485	0.278924	nan	4.89174	1
44	89.2618	30.6503	-0.0134375	409.068	0.0262559	nan	7.54294	1
44	156.898	35.7887	-0.00398079	120.348	0.20297	nan	9.35612	1
44	85.235	45.8501	-0.0137694	419.203	0.16074	nan	6.53203	1
44	178.106	53.8594	-0.0117511	357.58	0.0244881	nan	9.16716	1
44	158.258	93.4335	-0.0114818	349.358	0.102229	nan	5.067	1
44	212.699	123.24	-0.0141345	430.349	0.311731	nan	6.95704	1
44	181.168	124.381	-0.0120853	367.784	0.0213928	nan	3.92902	1
44	6.65688	132.998	-0.0165006	502.587	0.224077	nan	4.80771	1
44	57.6733	138.122	-0.0128836	392.157	0.24376	nan	6.0792	1
44	223.106	151.971	-0.0128528	391.217	0.121947	nan	6.72196	1
44	106.022	157.426	-0.0131018	398.818	0.0177432	nan	11.1359	1
44	67.2137	158.379	-0.0115816	352.406	0.0507712	nan	13.8579	1
44	85.9212	158.711	-0.0125626	382.356	0.193718	nan	5.28082	1
45	190.613	78.1688	-0.0124535	379.026	0.027817	nan	7.042	1
45	82.8002	137.355	-0.0162156	493.886	0.038481	nan	8.85831	1
45	43.9776	24.8727	-0.0261119	796.027	0.0204917	nan	7.74702	1
45	47.2911	31.8753	-0.0125444	381.803	0.121434	nan	7.74702	1
45	94.4008	51.838	-0.0131674	400.821	0.200185	nan	5.33396	1
45	78.901	63.9297	-0.012821	390.248	0.0492533	nan	6.23397	1
45	128.312	66.0171	-0.012233	372.296	0.155735	nan	5.66326	1
45	108.953	76.5351	-0.0121062	368.423	0.0551744	nan	5.25368	1
45	36.5127	103.197	-0.0129325	393.649	0.0385034	nan	7.86905	1
45	7.2959	110.301	-0.012387	376.995	0.0616795	nan	16.109	1
45	60.9567	110.068	-0.0127399	387.771	0.0321092	nan	9.11145	1
45	145.252	129.846	-0.0124965	380.34	0.0181632	nan	10.6339	1
45	25.6096	144.59	-0.015035	457.841	0.185409	nan	7.89652	1
45	106.04	146.29	-0.0132198	402.423	0.0916274	nan	6.30541	1
45	221.706	158.545	-0.0120673	367.236	0.0651684	nan	6.72196	1
45	178.222	159.394	-0.0130531	397.331	0.200818	nan	17.7013	1
45	71.1565	36.8086	-0.012359	376.141	0.0792091	nan	7.54176	1
45	31.1546	68.6844	-0.0132482	403.289	0.0560793	nan	7.32754	1
45	150.484	71.5725	-0.0125586	382.236	0.0563293	nan	4.46495	1
45	43.8914	81.4043	-0.0131241	399.5	0.0971901	nan	5.91646	1
45	189.722	89.0924	-0.0116947	355.859	0.169501	nan	8.68468	1
45	87.6332	106.529	-0.010342	314.562	0.126816	nan	4.67796	1
45	102.055	127.744	-0.0124331	378.404	0.0341319	nan	9.60678	1
45	67.1276	128.906	-0.0126879	386.182	0.060515	nan	6.67018	1
45	55.2265	132.557	-0.0137013	417.122	0.204044	nan	5.77998	1
45	113.723	140.14	-0.0134845	410.502	0.170839	nan	6.05386	1
45	129.407	160.383	-0.0120289	366.062	0.0719195	nan	3.93387	1
45	150.16	52.6333	-0.00851499	258.781	0.227668	nan	10.8999	1
46	207.805	43.2162	-0.0123214	374.992	0.0792134	nan	8.12075	1
46	76.5918	22.1484	-0.0124733	379.63	0.05922	nan	7.71659	1
46	163.825	29.4994	-0.0125427	381.75	0.0317166	nan	7.44105	1
46	173.703	68.3328	-0.0148524	452.266	0.0964804	nan	3.59511	1
46	60.295	69.7497	-0.0120951	368.085	0.025353	nan	8.38446	1
46	169.082	118.829	-0.010782	327.994	0.168094	nan	3.37893	1
46	38.7649	128.402	-0.0120985	368.189	0.18521	nan	7.1841	1
46	86.3852	128.254	-0.0133776	407.24	0.0778044	nan	6.68366	1
46	182.287	139.477	-0.012031	366.128	0.0297823	nan	10.4807	1
46	191.076	9.90445	-0.0110136	335.064	0.189412	nan	4.94235	1
46	39.8275	13.1837	-0.015623	475.793	0.200842	nan	5.68897	1
46	205.929	33.1011	-0.0128937	392.465	0.246511	nan	5.36487	1
46	136.309	35.9981	-0.0113649	345.79	0.257182	nan	7.96718	1
46	186.876	35.5002	-0.00444855	134.629	0.349853	nan	5.92217	1
46	143.831	38.6239	-0.0113873	346.473	0.222016	nan	5.27907	1
46	126.275	55.0597	-0.0117545	357.685	0.261239	nan	4.98389	1
46	25.363	60.3151	-0.0123041	374.464	0.0271476	nan	10.1778	1
46	225.813	63.9457	-0.0125267	381.26	0.168413	nan	13.3262	1
46	18.4565	83.8396	-0.012971	394.826	0.056679	nan	10.5769	1
46	198.393	88.6149	-0.0312081	951.618	0.0535079	nan	6.16534	1
46	151.681	101.005	-0.0111195	338.298	0.102118	nan	7.81353	1
46	78.6366	106.557	-0.0130903	398.469	0.155803	nan	6.15084	1
46	155.863	114.737	-0.0124009	377.42	0.20105	nan	6.20763	1
46	191.845	117.419	-0.011458	348.634	0.180096	nan	4.79835	1
46	47.6514	125.189	-0.0122584	373.068	0.0417329	nan	7.3397	1
46	161.307	140.343	-0.0120499	366.704	0.0758228	nan	7.37011	1
46	59.5927	145.96	-0.016217	493.928	0.0879074	nan	8.06905	1
47	156.317	6.21486	-0.0123601	376.175	0.0449485	nan	19.7774	1
47	114.763	38.2379	-0.0191312	582.902	0.0333515	nan	8.19558	1
47	190.481	58.7423	-0.0204824	624.154	0.0379001	nan	6.05869	1
47	15.6158	17.0453	-0.0137112	417.425	0.164391	nan	6.49681	1
47	196.492	59.4964	-0.0128608	391.461	0.332233	nan	6.05869	1
47	14.8886	73.8827	-0.0134281	408.782	0.0350419	nan	6.42144	1
47	98.6649	75.3979	-0.02389	728.191	0.0105502	nan	5.31763	1
47	217.218	97.3809	-0.0132983	404.818	0.0829691	nan	6.57175	1
47	123.224	110.608	-0.0123647	376.314	0.213366	nan	3.22934	1
47	120.386	159.26	-0.0120173	365.71	0.063694	nan	5.7589	1
47	104.301	14.3203	-0.0120656	367.182	0.25073	nan	4.89174	1
47	188.029	25.7002	-0.0123355	375.424	0.171593	nan	4.74869	1
47	202.407	37.1487	-0.0114043	346.995	0.275857	nan	5.36487	1
47	9.77987	60.7191	-0.0119642	364.089	0.0696967	nan	11.9803	1
47	108.467	66.5476	-0.0124216	378.053	0.0224179	nan	3.9138	1
47	29.3495	81.331	-0.013254	403.465	0.181495	nan	7.99333	1
47	145.29	93.6469	-0.0128725	391.818	0.035723	nan	6.27927	1
47	165.823	93.3392	-0.0128299	390.518	0.154599	nan	5.93336	1
47	146.865	110.318	-0.0139678	425.258	0.0430843	nan	8.0388	1
47	111.302	125.139	-0.0127758	388.866	0.0267386	nan	9.60678	1
47	167.629	135.936	-0.0113521	345.399	0.0493662	nan	3.26646	1
48	22.0931	16.5416	-0.0172362	525.045	0.0504803	nan	6.49681	1
48	136.308	15.4984	-0.00996688	303.108	0.219248	nan	4.2494	1
48	49.394	43.5616	-0.0119859	364.749	0.0992057	nan	7.163	1
48	46.3407	59.5644	-0.0254501	775.821	0.0151543	nan	9.13888	1
48	139.358	83.4236	-0.0126227	384.193	0.0863915	nan	6.32322	1
48	158.161	88.3675	-0.0111208	338.337	0.0588094	nan	5.067	1
48	73.2475	92.5275	-0.010093	306.959	0.110364	nan	5.4682	1
48	119.507	145.59	-0.011347	345.245	0.121344	nan	5.4206	1
48	221.71	8.38013	-0.0122498	372.808	0.0557581	nan	17.5186	1
48	83.0556	26.3633	-0.0121924	371.054	0.0654644	nan	7.54294	1
48	118.148	30.7742	-0.0123302	375.261	0.0968922	nan	3.94286	1
48	173.522	32.6752	-0.010557	321.124	0.368159	nan	9.54112	1
48	148.515	41.059	-0.0128485	391.087	0.172277	nan	5.27907	1
48	135.949	45.0438	-0.0070913	215.315	0.053087	nan	9.05285	1
48	129.408	59.5721	-0.0134163	408.422	0.14316	nan	5.4932	1
48	35.8504	95.3558	-0.0129479	394.121	0.0361783	nan	6.22822	1
48	63.7825	99.6163	-0.0125599	382.274	0.0262165	nan	7.22285	1
48	162.476	112.542	-0.0124565	379.119	0.123427	nan	5.54706	1
48	105.269	116.439	-0.0125207	381.079	0.0167408	nan	5.55175	1
48	196.436	116.022	-0.0117346	357.077	0.243334	nan	3.93111	1
48	59.3933	119.044	-0.0122484	372.764	0.0807735	nan	5.68987	1
48	221.506	124.855	-0.010339	314.47	0.0456421	nan	8.95438	1
48	32.1868	131.29	-0.0110609	336.511	0.217542	nan	7.1841	1
48	91.7003	133.497	-0.0133798	407.308	0.211052	nan	7.4661	1
48	102.639	140.98	-0.0116949	355.866	0.189414	nan	6.30541	1
48	78.1873	70.1227	-0.0130692	397.823	0.136031	nan	6.23397	1
48	216.443	90.855	-0.0123473	375.785	0.10762	nan	3.23312	1
48	171.595	94.7152	-0.0132097	402.113	0.131235	nan	5.93336	1
49	180.295	19.863	-0.0123681	376.419	0.0334644	nan	9.6897	1
49	94.2757	46.5055	-0.0121135	368.645	0.0555513	nan	5.33396	1
49	169.413	50.9479	-0.0205317	625.66	0.127573	nan	9.16716	1
49	73.1936	55.8814	-0.0121866	370.878	0.0225098	nan	9.86656	1
49	125.309	84.5124	-0.0120482	366.651	0.138128	nan	8.8823	1
49	47.3958	86.1712	-0.0131817	401.259	0.0502577	nan	5.91646	1
49	19.6866	99.1302	-0.013236	402.917	0.0587624	nan	6.03021	1
49	172.215	120.095	-0.0106365	323.553	0.155832	nan	3.37893	1
49	73.9596	136.796	-0.0124607	379.245	0.0180289	nan	8.85831	1
49	43.7042	159.519	-0.0114694	348.98	0.235019	nan	9.40447	1
49	131.754	23.1758	-0.0351965	1073.38	0.00662303	nan	8.92611	1
49	222.162	78.7106	-0.0109786	333.995	0.0681696	nan	11.3051	1
49	182.992	102.552	-0.012705	386.706	0.0164126	nan	10.4055	1
49	73.2506	103.587	-0.0129742	394.924	0.0658731	nan	6.15084	1
49	119.876	116.487	-0.0132712	403.991	0.100814	nan	5.86577	1
49	150.633	118.082	-0.0132793	404.24	0.218256	nan	6.20763	1
49	182.543	120.7	-0.0132725	404.03	0.0344103	nan	3.92902	1
49	200.042	128.444	-0.0112606	342.606	0.155085	nan	4.38021	1
49	205.186	140.807	-0.0124641	379.349	0.0333868	nan	12.3322	1
49	126.065	158.308	-0.0117122	356.395	0.138391	nan	3.93387	1
50	57.473	11.7125	-0.0123535	375.974	0.0159969	nan	3.13092	1
50	185.524	29.7344	-0.011238	341.915	0.147264	nan	4.74869	1
50	225.964	39.7605	-0.0120638	367.129	0.0199048	nan	18.4848	1
50	66.7896	84.18	-0.0116595	354.785	0.236783	nan	8.25205	1
50	108.151	105.117	-0.0116854	355.575	0.133452	nan	5.71329	1
50	78.5272	125.235	-0.0126131	383.898	0.0181489	nan	8.41791	1
50	19.7148	133.288	-0.0110283	335.515	0.0485839	nan	12.631	1
50	163.361	149.776	-0.0121433	369.555	0.0216136	nan	7.81131	1
50	71.1738	151.152	-0.0134825	410.443	0.148141	nan	6.13089	1
50	23.4467	4.84041	-0.0117668	358.062	0.0192688	nan	11.7792	1
50	75.6102	10.6569	-0.0121295	369.134	0.0185083	nan	11.5334	1
50	105.903	44.3388	-0.0116779	355.346	0.135946	nan	5.3395	1
50	61.5578	61.4609	-0.0128984	392.611	0.0658962	nan	6.39688	1
50	36.0722	63.2521	-0.0133768	407.216	0.124769	nan	7.32754	1
50	153.576	68.3508	-0.0127998	389.599	0.186903	nan	4.46495	1
50	172.68	101.158	-0.0128267	390.422	0.0796924	nan	6.5337	1
50	131.207	133.379	-0.0104698	318.464	0.223363	nan	4.46743	1
50	119.84	140.179	-0.0124654	379.39	0.102851	nan	5.4206	1
50	46.595	147.187	-0.0138815	422.624	0.0803589	nan	8.80826	1
50	32.8822	153.843	-0.0120652	367.172	0.156443	nan	4.96784	1
50	178.584	92.3784	-0.0117771	358.374	0.0367262	nan	7.36991	1
50	130.506	150.036	-0.00527609	159.895	0.121075	nan	9.38867	1
50	24.7798	159.395	-0.0125904	383.206	0.149784	nan	9.59985	1
51	115.737	23.8796	-0.0127387	387.735	0.0560579	nan	5.77374	1
51	63.1947	42.1017	-0.0126831	386.035	0.015555	nan	11.2807	1
51	8.58853	72.6401	-0.0116004	352.98	0.266712	nan	5.38621	1
51	180.104	129.226	-0.0122398	372.503	0.0382433	nan	8.22101	1
51	100.672	154.028	-0.0120227	365.875	0.0171092	nan	13.1955	1
51	202.663	157.358	-0.0119377	363.278	0.030477	nan	12.4509	1
51	170.342	160.29	-0.0128073	389.827	0.0805869	nan	5.71446	1
51	18.8099	37.2578	-0.0125881	383.137	0.0916423	nan	5.78668	1
51	211.874	64.7132	-0.0122306	372.222	0.0482697	nan	13.9603	1
51	170.215	67.4613	-0.0112591	342.561	0.189825	nan	3.59511	1
51	80.7822	97.8936	-0.0111363	338.81	0.111122	nan	4.70194	1
51	103.899	98.0636	-0.0115342	350.959	0.244558	nan	6.63641	1
51	62.6558	123.706	-0.0124078	377.632	0.262695	nan	5.24215	1
51	120.946	124.038	-0.012105	368.388	0.0414753	nan	3.36129	1
51	104.085	132.441	-0.0126516	385.074	0.0419983	nan	7.12032	1
52	204.236	7.14215	-0.0125929	383.282	0.0453857	nan	5.87686	1
52	13.8694	29.5056	-0.0128271	390.432	0.047077	nan	8.48354	1
52	147.641	31.6844	-0.0114263	347.667	0.0305077	nan	9.41525	1
52	74.4393	41.2007	-0.0124672	379.445	0.022656	nan	11.2807	1
52	111.308	63.8554	-0.0121157	368.714	0.0238237	nan	3.9138	1
52	23.6713	75.7051	-0.0129315	393.619	0.240689	nan	6.36735	1
52	70.4133	76.3526	-0.052283	1595.05	0.00545036	nan	8.62556	1
52	91.2341	80.8695	-0.0126154	383.971	0.0149983	nan	9.22798	1
52	133.507	81.0281	-0.014445	439.828	0.169959	nan	6.32322	1
52	112.669	92.0122	-0.00689007	209.171	0.124429	nan	8.16227	1
52	52.1894	95.3298	-0.0116307	353.907	0.0390182	nan	6.98004	1
52	37.1815	101.44	-0.0130241	396.448	0.0416059	nan	6.22822	1
52	15.4424	103.414	-0.0090428	274.895	0.246814	nan	6.03021	1
52	15.4073	109.688	-0.0127954	389.466	0.0619924	nan	6.27435	1
52	210.465	118.089	-0.00847593	257.588	0.373086	nan	4.29432	1
52	33.6037	121.977	-0.0121088	368.503	0.0419907	nan	9.08915	1
52	94.3173	20.8637	-0.011771	358.189	0.300099	nan	6.26691	1
52	183.605	48.9071	-0.0123635	376.278	0.160189	nan	5.35886	1
52	95.4239	64.3733	-0.0126447	384.863	0.0396425	nan	11.2688	1
52	21.4709	69.73	-0.0144889	441.168	0.190646	nan	6.36735	1
52	148.199	71.9076	-0.0124668	379.433	0.0794946	nan	6.44671	1
52	37.9249	87.3302	-0.00808006	245.502	0.240513	nan	4.22034	1
52	215.423	87.7871	-0.0119977	365.111	0.157024	nan	3.23312	1
52	127.658	108.201	-0.0132558	403.52	0.0656226	nan	5.04541	1
52	67.8713	123.177	-0.0117182	356.576	0.226268	nan	5.24215	1
52	204.422	128.499	-0.0101913	309.958	0.180278	nan	4.38021	1
52	127.573	130.781	-0.0105552	321.07	0.250809	nan	4.46743	1
52	164.363	135.921	-0.0120949	368.079	0.0283419	nan	3.26646	1
52	34.3458	158.59	-0.010713	325.888	0.179995	nan	4.96784	1
53	93.8527	125.94	-0.0123769	376.689	0.0860411	nan	7.64157	1
53	150.231	5.11206	-0.0217956	664.248	0.0236583	nan	10.1464	1
53	145.56	19.0142	-0.0221876	676.216	0.131732	nan	8.0328	1
53	190.675	20.7225	-0.0124044	377.527	0.155459	nan	5.43727	1
53	126.952	40.106	-0.012098	368.173	0.0429406	nan	8.31775	1
53	100.877	42.5363	-0.0124637	379.338	0.0990618	nan	5.3395	1
53	48.3356	50.6459	-0.0237589	724.188	0.0298265	nan	7.163	1
53	12.0839	48.725	-0.0140412	427.5	0.0893548	nan	10.274	1
53	199.436	76.187	-0.0243192	741.293	0.0454126	nan	12.9333	1
53	18.4987	88.082	-0.011786	358.646	0.183705	nan	4.86975	1
53	110.298	99.8224	-0.0120839	367.743	0.114407	nan	5.71329	1
53	120.764	109.171	-0.0180261	549.162	0.0262835	nan	6.96241	1
53	102.968	111.387	-0.0123493	375.844	0.0364479	nan	5.55175	1
53	198.42	119.415	-0.0124126	377.779	0.042458	nan	3.93111	1
53	171.092	150.897	-0.0127785	388.948	0.0330971	nan	7.81131	1
54	159.99	19.7731	-0.0127535	388.186	0.102032	nan	7.21931	1
54	111.37	37.8251	-0.0124682	379.475	0.0426831	nan	8.50411	1
54	36.3818	44.3756	-0.0116012	353.005	0.0228329	nan	7.40524	1
54	223.126	95.0568	-0.0116628	354.884	0.0701133	nan	4.43015	1
54	54.3958	143.096	-0.0187828	572.264	0.109467	nan	5.94694	1
54	152.954	149.415	-0.0124375	378.538	0.0371214	nan	8.46723	1
54	192.024	15.4552	-0.0126383	384.669	0.15818	nan	5.43727	1
54	116.497	29.603	-0.0105357	320.476	0.272782	nan	4.03487	1
54	135.159	34.3637	-0.0085864	260.961	0.158209	nan	5.54633	1
54	195.386	50.9603	-0.0125175	380.982	0.0778436	nan	7.35402	1
54	201.406	55.1841	-0.0119633	364.06	0.180368	nan	4.91998	1
54	207.758	92.9574	-0.0102984	313.231	0.338185	nan	3.9645	1
54	85.3819	98.8689	-0.0112762	343.082	0.12888	nan	4.70194	1
55	96.9578	136.328	-0.0258228	787.201	0.0549536	nan	8.11814	1
55	128.952	11.6637	-0.0250875	764.752	0.0171787	nan	6.06866	1
55	131.489	55.2461	-0.0246108	750.198	0.0101312	nan	9.10949	1
55	85.335	59.3534	-0.0131405	400	0.154854	nan	5.4315	1
55	182.373	65.5237	-0.0123514	375.91	0.0212191	nan	12.3106	1
55	100.237	78.3096	-0.0128943	392.484	0.0164733	nan	9.3602	1
55	32.9732	86.5387	-0.0118032	359.172	0.0946448	nan	5.01454	1
55	158.295	106.763	-0.00811729	246.639	0.143092	nan	5.67694	1
55	109.113	127.399	-0.012988	395.346	0.199742	nan	7.12032	1
55	184.44	155.74	-0.0121748	370.518	0.223895	nan	4.97425	1
55	226.188	157.342	-0.0137887	419.789	0.142561	nan	7.28875	1
55	116.043	160.355	-0.0121677	370.302	0.0791304	nan	9.03901	1
55	60.5305	12.3865	-0.0123472	375.782	0.0159688	nan	3.13092	1
55	88.2168	22.2983	-0.00713766	216.73	0.14585	nan	3.67803	1
55	153.774	23.4452	-0.0120548	366.854	0.226243	nan	4.72888	1
55	128.339	25.0153	-0.0124706	379.549	0.0447516	nan	7.76852	1
55	25.7107	38.172	-0.0124658	379.403	0.144004	nan	6.96111	1
55	187.464	45.1887	-0.0123743	376.609	0.166617	nan	5.35886	1
55	49.2577	64.6625	-0.0126572	385.244	0.0276336	nan	12.71	1
55	80.4889	69.3446	-0.0122186	371.853	0.0270648	nan	8.41325	1
55	39.821	77.8459	-0.0121937	371.095	0.0223554	nan	9.67201	1
55	58.57	84.9109	-0.0124541	379.045	0.123985	nan	6.79962	1
55	7.90996	93.3807	-0.0120937	368.042	0.108443	nan	6.9835	1
55	194.702	137.671	-0.011787	358.678	0.0452661	nan	5.11898	1
55	83.8268	155.727	-0.0129125	393.04	0.0883373	nan	8.78619	1
55	152.516	14.9979	-0.0231625	705.978	0.107449	nan	8.0328	1
55	25.1885	94.9472	-0.0115791	352.329	0.0420792	nan	5.23481	1
56	24.7653	138.873	-0.0126519	385.083	0.0217745	nan	12.8604	1
56	209.584	37.904	-0.0124286	378.267	0.0339068	nan	8.02191	1
56	207.534	12.006	-0.012108	368.478	0.0477513	nan	5.87686	1
56	175.458	15.83	-0.0120207	365.813	0.0390119	nan	8.06564	1
56	210.718	23.9777	-0.0125547	382.117	0.0662417	nan	6.57548	1
56	166.744	97.0939	-0.0126736	385.747	0.0624129	nan	7.88457	1
56	40.3846	115.924	-0.0198344	604.371	0.0818565	nan	7.93708	1
56	176.042	122.079	-0.0127318	387.523	0.101103	nan	6.30629	1
56	212.107	136.733	-0.0122267	372.101	0.0390372	nan	10.3004	1
56	208.623	146.427	-0.0120149	365.636	0.037747	nan	9.44228	1
56	54.3352	158.406	-0.0117674	358.078	0.0719887	nan	10.1629	1
56	112.47	29.3512	-0.0110992	337.68	0.344218	nan	4.03487	1
56	21.8644	32.3429	-0.013662	415.923	0.107822	nan	5.78668	1
56	89.6475	41.4726	-0.00973473	296.02	0.25694	nan	3.99202	1
56	174.972	52.8806	-0.0121395	369.44	0.0253385	nan	9.50382	1
56	122.38	55.1706	-0.0135191	411.561	0.0237974	nan	9.10949	1
56	69.7084	85.3391	-0.0118776	361.445	0.0931011	nan	9.01417	1
56	50.2667	88.6198	-0.012787	389.208	0.0404738	nan	6.98004	1
56	14.2714	90.4994	-0.0122514	372.857	0.184614	nan	4.86975	1
56	214.676	93.7265	-0.0251326	766.128	0.0657738	nan	5.52096	1
56	149.803	111.703	-0.012505	380.599	0.0187376	nan	9.82536	1
56	121.029	120.678	-0.0116705	355.122	0.0316009	nan	3.36129	1
56	163.856	144.771	-0.0129109	392.992	0.112597	nan	6.35794	1
56	144.168	156.508	-0.012021	365.823	0.0546691	nan	4.89653	1
56	154.767	157.686	-0.0154437	470.319	0.0797912	nan	6.49014	1
57	172.511	36.3492	-0.0200143	609.861	0.0880757	nan	11.7112	1
57	69.8917	113.328	-0.0118176	359.612	0.0139469	nan	8.70399	1
57	51.4378	40.3689	-0.0127527	388.161	0.0255451	nan	10.1156	1
57	135.267	39.909	-0.0127484	388.029	0.165027	nan	5.30076	1
57	176.572	77.7299	-0.0121133	368.638	0.0487827	nan	9.26503	1
57	193.796	91.8684	-0.0122895	374.018	0.0176032	nan	13.73	1
57	22.3703	110.103	-0.0122538	372.93	0.0190219	nan	6.97538	1
57	201.869	113.024	-0.0122762	373.613	0.0301461	nan	7.2625	1
57	56.4329	128.302	-0.0126624	385.405	0.296793	nan	5.79849	1
57	195.019	128.377	-0.0107237	326.214	0.130268	nan	3.70083	1
57	35.5052	152.93	-0.0129475	394.11	0.0215072	nan	5.77752	1
57	219.536	160.321	-0.0238918	728.245	0.0298822	nan	7.28875	1
57	183.83	39.3523	-0.0126528	385.11	0.0878796	nan	6.21087	1
57	103.292	49.4158	-0.0123461	375.747	0.0263859	nan	7.29107	1
57	21.1002	53.6506	-0.0129623	394.56	0.163761	nan	6.64466	1
57	88.8557	53.8436	-0.0133658	406.879	0.174969	nan	6.53858	1
57	200.36	63.2868	-0.0117492	357.525	0.0725881	nan	7.99363	1
57	40.6004	90.5941	-0.0124255	378.172	0.0345847	nan	4.22034	1
57	174.262	116.029	-0.0103099	313.582	0.329345	nan	6.30629	1
57	88.2491	131.135	-0.0125999	383.497	0.0448919	nan	7.64157	1
57	60.4226	132.509	-0.0148117	451.023	0.198181	nan	5.79849	1
57	49.8824	139.224	-0.0161638	492.304	0.151532	nan	5.94694	1
57	183.539	144.837	-0.0124054	377.559	0.0538461	nan	8.78026	1
57	219.869	149.646	-0.0141827	431.821	0.139789	nan	6.3094	1
57	180.291	152.995	-0.0114251	347.627	0.191051	nan	4.97425	1
57	182.607	5.90914	-0.0105327	320.381	0.294906	nan	12.2286	1
57	161.99	150.848	-0.0132159	402.304	0.119118	nan	6.35794	1
57	200.47	151.19	-0.00376071	113.629	0.220315	nan	7.31484	1
58	176.791	135.902	-0.0158925	484.021	0.0234515	nan	11.197	1
58	51.5987	9.29045	-0.0127485	388.032	0.0266331	nan	9.45317	1
58	61.074	22.5197	-0.0129713	394.836	0.0232918	nan	7.48465	1
58	75.8709	23.8178	-0.024447	745.197	0.00658436	nan	11.0603	1
58	155.719	61.7632	-0.0126083	383.754	0.035768	nan	7.05329	1
58	113.374	108.536	-0.0127398	387.768	0.0198849	nan	7.41692	1
58	14.8989	122.575	-0.0121868	370.883	0.0185638	nan	14.5389	1
58	99.5974	151.099	-0.0125171	380.968	0.0595572	nan	8.8573	1
58	167.676	9.86516	-0.0122179	371.834	0.023658	nan	9.80483	1
58	130.46	17.542	-0.0132545	403.482	0.0941486	nan	6.06866	1
58	113.703	23.029	-0.0119621	364.024	0.300558	nan	6.44122	1
58	105.86	27.6164	-0.0131129	399.159	0.0509984	nan	6.83399	1
58	154.274	28.1477	-0.0117045	356.159	0.0817553	nan	4.72888	1
58	85.7822	42.4706	-0.00930211	282.812	0.278361	nan	3.99202	1
58	92.2799	60.3627	-0.0125065	380.644	0.33293	nan	4.80061	1
58	148.809	82.3526	-0.0123	374.341	0.0309797	nan	18.0373	1
58	180.138	86.2811	-0.0128384	390.777	0.0257782	nan	9.23682	1
58	133.488	129.755	-0.0125295	381.345	0.0240302	nan	8.90632	1
58	173.011	158.975	-0.0111418	338.978	0.0684259	nan	3.32944	1
58	58.2999	91.7052	-0.00416312	125.915	0.255328	nan	4.94145	1
59	171.152	110.224	-0.0126539	385.144	0.136367	nan	6.33446	1
59	95.2302	14.2718	-0.0124358	378.487	0.0239041	nan	10.1922	1
59	43.4519	46.578	-0.012575	382.737	0.0279526	nan	7.40524	1
59	205.789	57.4194	-0.0120232	365.888	0.0414878	nan	4.91998	1
59	223.406	81.2365	-0.0111658	339.711	0.0790982	nan	9.68884	1
59	92.7564	94.5597	-0.0124046	377.534	0.0250321	nan	8.54125	1
59	161.368	111.536	-0.0121158	368.715	0.0246283	nan	5.67694	1
59	48.1202	117.702	-0.0249357	760.118	0.0198088	nan	7.93708	1
59	168.816	125.074	-0.0119648	364.105	0.0417524	nan	7.82162	1
59	69.315	145.639	-0.0121817	370.729	0.0677621	nan	7.57065	1
59	15.5757	147.87	-0.0115612	351.784	0.205335	nan	12.8604	1
59	175.783	23.8891	-0.0121511	369.793	0.0299523	nan	8.06564	1
59	131.489	45.9254	-0.0136841	416.599	0.0791022	nan	7.10418	1
59	148.691	61.1691	-0.012793	389.392	0.051637	nan	7.05329	1
59	87.3063	64.4145	-0.0127373	387.692	0.250372	nan	5.4315	1
59	167.166	77.529	-0.0119028	362.214	0.0197991	nan	9.40814	1
59	221.882	90.8048	-0.0123503	375.875	0.0583835	nan	4.43015	1
59	122.974	108.417	-0.0129589	394.455	0.0316723	nan	5.54483	1
59	161.15	129.861	-0.0130057	395.885	0.144476	nan	5.52785	1
59	199.529	139.375	-0.0113592	345.615	0.056761	nan	5.11898	1
59	107.346	146.809	-0.0195003	594.17	0.0637628	nan	8.8573	1
60	48.3202	26.7262	-0.0121052	368.391	0.0193541	nan	9.80174	1
60	139.063	97.5301	-0.0131669	400.806	0.0197067	nan	11.7245	1
60	19.3475	26.8277	-0.0121432	369.554	0.042972	nan	6.06235	1
60	147.013	38.5402	-0.0129131	393.058	0.117537	nan	7.62946	1
60	55.069	50.3761	-0.0127567	388.282	0.0257796	nan	8.85612	1
60	24.8242	89.7251	-0.0472202	1440.48	0.0160544	nan	5.23481	1
60	212.033	98.5736	-0.023883	727.978	0.0200838	nan	5.52096	1
60	87.8198	147.9	-0.0128006	389.624	0.08948	nan	6.94466	1
60	124.733	157.868	-0.0130937	398.572	0.148764	nan	7.85235	1
60	207.646	29.7918	-0.0137924	419.904	0.0830958	nan	6.41033	1
60	216.665	34.1338	-0.022248	678.059	0.0435781	nan	3.85586	1
60	56.0659	101.657	-0.0117927	358.85	0.247448	nan	4.26302	1
60	137.996	122.073	-0.011569	352.023	0.0401352	nan	8.90632	1
60	198.53	129.545	-0.0116638	354.916	0.108996	nan	3.70083	1
60	120.603	145.936	-0.0126419	384.778	0.179828	nan	6.18329	1
60	86.7731	25.6811	-0.00364513	110.1	0.14235	nan	3.67803	1
61	14.4625	53.9549	-0.0165426	503.869	0.0835949	nan	6.64466	1
61	153.544	4.84073	-0.0116285	353.839	0.0252866	nan	13.1009	1
61	38.5977	25.482	-0.0127065	386.751	0.0218702	nan	9.80174	1
61	26.4014	48.2885	-0.0251697	767.26	0.0180293	nan	5.10232	1
61	150.614	51.285	-0.0128033	389.707	0.0180838	nan	9.4996	1
61	117.046	75.3159	-0.0122027	371.368	0.0194154	nan	17.3321	1
61	27.1812	100.16	-0.011182	340.207	0.2664	nan	9.86639	1
61	77.5089	100.748	-0.0121645	370.201	0.258632	nan	6.78165	1
61	115.407	129.158	-0.0118075	359.303	0.0295136	nan	10.1747	1
61	76.7409	156.199	-0.0124444	378.75	0.343408	nan	5.75637	1
61	90.2099	5.40176	-0.0101931	310.014	0.316799	nan	10.1922	1
61	80.5277	10.2371	-0.013311	405.207	0.0850644	nan	7.11426	1
61	60.6819	15.0454	-0.0130554	397.404	0.0241656	nan	7.48465	1
61	141.967	44.2627	-0.0107677	327.558	0.226228	nan	4.34117	1
61	81.4729	63.1612	-0.0135516	412.552	0.123472	nan	5.93857	1
61	216.463	118.202	-0.0119556	363.825	0.0247659	nan	15.485	1
61	42.8808	131.054	-0.0124052	377.553	0.0245772	nan	6.45221	1
61	90.5929	155.775	-0.0120761	367.505	0.0900633	nan	7.00232	1
62	130.95	36.8334	-0.0133196	405.47	0.104193	nan	5.30076	1
62	60.215	142.914	-0.0179646	547.286	0.0796075	nan	9.06261	1
62	33.5441	12.9032	-0.0170975	520.812	0.0884941	nan	5.89	1
62	38.9752	53.9457	-0.0123331	375.35	0.0696353	nan	5.18843	1
62	189.305	56.939	-0.0124249	378.153	0.0803114	nan	3.76717	1
62	94.8055	64.4452	-0.0117327	357.02	0.0572594	nan	4.80061	1
62	189.786	73.2566	-0.0123561	376.054	0.0176364	nan	10.5343	1
62	212.985	77.7191	-0.0254417	775.564	0.0796984	nan	7.23461	1
62	5.54272	97.6393	-0.0371953	1134.41	0.0472697	nan	7.94761	1
62	70.1163	104.627	-0.0217127	661.718	0.119688	nan	6.3035	1
62	151.586	141.922	-0.013389	407.587	0.166758	nan	5.84272	1
62	216.822	144.121	-0.0131638	400.712	0.147767	nan	6.21455	1
62	184.208	160.232	-0.0287735	877.287	0.013977	nan	8.22918	1
62	108.992	14.6544	-0.0103233	313.989	0.203909	nan	4.59439	1
62	134.101	24.047	-0.0122508	372.838	0.0221433	nan	7.42483	1
62	211.6	41.7832	-0.0125575	382.2	0.129187	nan	6.33926	1
62	221.197	47.962	-0.0211919	645.815	0.0337906	nan	11.4142	1
62	205.778	77.0875	-0.0128747	391.885	0.174275	nan	7.23461	1
62	157.036	126.169	-0.0168467	513.155	0.0956908	nan	5.52785	1
62	84.5284	141.785	-0.0125435	381.773	0.0971613	nan	6.94466	1
62	72.2988	159.86	-0.0186224	567.368	0.106083	nan	5.75637	1
63	124.59	4.68882	-0.0116128	353.358	0.0299539	nan	10.7004	1
63	197.832	5.18427	-0.0250838	764.639	0.0361257	nan	11.5563	1
63	159.705	16.4026	-0.0202289	616.416	0.027027	nan	5.58404	1
63	119.338	56.7654	-0.012998	395.651	0.14699	nan	6.45176	1
63	165.435	57.212	-0.0124641	379.349	0.113677	nan	10.7294	1
63	179.048	62.3595	-0.0271039	826.313	0.0211682	nan	6.5592	1
63	86.1429	73.9393	-0.0127698	388.684	0.0916996	nan	4.00076	1
63	46.2284	76.0904	-0.00408908	123.655	0.152796	nan	12.5036	1
63	47.581	90.5854	-0.0138275	420.977	0.192755	nan	7.76997	1
63	90.9756	129.335	-0.0121522	369.827	0.0251987	nan	7.8994	1
63	152.986	147.594	-0.0122661	373.305	0.127592	nan	5.84272	1
63	20.7096	6.65487	-0.0123842	376.91	0.0196299	nan	12.2532	1
63	225.025	16.7034	-0.0125431	381.761	0.0267976	nan	3.46811	1
63	205.797	39.232	-0.0128433	390.927	0.141279	nan	6.33926	1
63	199.88	48.3058	-0.0121068	368.442	0.0273832	nan	9.31257	1
63	61.0007	56.9523	-0.0127315	387.514	0.0196839	nan	8.85612	1
63	79.224	56.9501	-0.0132254	402.594	0.0992625	nan	6.31105	1
63	8.46526	58.223	-0.0131767	401.105	0.0668317	nan	7.36093	1
63	113.106	58.4375	-0.013213	402.215	0.0851421	nan	6.45176	1
63	59.0704	98.4903	-0.010951	333.153	0.16755	nan	4.36533	1
63	70.6996	110.903	-0.0131582	400.541	0.19932	nan	6.3035	1
63	35.0134	126.275	-0.00749432	227.619	0.123071	nan	7.44461	1
63	83.5923	155.619	-0.0130691	397.821	0.0490497	nan	6.87588	1
63	69.6649	97.9946	-0.0131979	401.753	0.250181	nan	3.79153	1
64	100.478	36.0756	-0.0138823	422.648	0.0859224	nan	12.503	1
64	16.853	80.0821	-0.0516859	1576.82	0.0368948	nan	11.5717	1
64	209.191	7.30945	-0.0126583	385.278	0.0227572	nan	11.5563	1
64	183.035	14.0004	-0.0123338	375.371	0.015179	nan	12.2627	1
64	64.9552	28.7491	-0.0119367	363.247	0.0177798	nan	12.9546	1
64	84.6867	39.5849	-0.0122625	373.194	0.0272794	nan	9.14432	1
64	27.312	85.0331	-0.0219159	667.92	0.162687	nan	5.3108	1
64	186.716	88.3773	-0.0117549	357.698	0.33787	nan	6.13108	1
64	41.1027	98.98	-0.0127109	386.884	0.0291657	nan	10.0468	1
64	201.213	109.206	-0.0119042	362.257	0.273341	nan	3.43155	1
64	123.071	113.961	-0.0241	734.604	0.0222269	nan	5.54483	1
64	51.8173	148.613	-0.0640626	1954.69	0.00649611	nan	8.94861	1
64	50.4368	6.53741	-0.0116556	354.666	0.0311883	nan	10.7742	1
64	141.508	48.5795	-0.00997171	303.256	0.254778	nan	4.34117	1
64	201.517	60.255	-0.0120935	368.035	0.0655032	nan	5.12733	1
64	24.1274	109.542	-0.0126075	383.73	0.0174974	nan	9.86639	1
64	79.4016	113.333	-0.0132118	402.177	0.225782	nan	3.9297	1
64	4.56731	120.703	-0.0133976	407.851	0.11645	nan	22.5203	1
64	62.1654	131.962	-0.0110007	334.672	0.0605315	nan	4.65647	1
64	212.987	139.23	-0.0128857	392.222	0.165822	nan	5.77801	1
65	138.649	57.0642	-0.0124177	377.932	0.103264	nan	8.1466	1
65	108.91	10.0607	-0.0121119	368.598	0.0724494	nan	4.59439	1
65	18.2063	18.6496	-0.0126615	385.378	0.016649	nan	8.25736	1
65	102.18	19.9386	-0.0121783	370.625	0.016014	nan	8.62066	1
65	197.412	20.5478	-0.0177912	541.991	0.0182836	nan	7.46594	1
65	120.446	38.9084	-0.0116401	354.194	0.0986664	nan	4.35877	1
65	162.365	41.8151	-0.0127048	386.699	0.0469837	nan	6.53315	1
65	224.387	66.0434	-0.0128375	390.749	0.220373	nan	7.30678	1
65	184.82	82.5469	-0.0134514	409.493	0.174078	nan	6.13108	1
65	137.609	85.8962	-0.0152919	465.685	0.0162361	nan	11.7245	1
65	196.304	84.9002	-0.0129297	393.565	0.116754	nan	8.89727	1
65	40.9011	110.971	-0.0129029	392.746	0.0173066	nan	10.0873	1
65	195.79	111.065	-0.0135169	411.494	0.215691	nan	3.79145	1
65	178.311	131.536	-0.0124497	378.911	0.0346935	nan	8.56323	1
65	182.412	141.226	-0.0115902	352.669	0.0236943	nan	10.5217	1
65	133.261	41.9648	-0.0127434	387.878	0.251803	nan	5.62804	1
65	85.5234	57.3343	-0.0126998	386.545	0.0637716	nan	6.31105	1
65	172.994	64.8851	-0.013897	423.099	0.154754	nan	6.5592	1
65	40.5683	87.2395	-0.0121222	368.913	0.169643	nan	4.27757	1
65	165.466	92.3643	-0.0123324	375.329	0.0174734	nan	9.32087	1
65	59.2112	104.535	-0.00713355	216.604	0.183819	nan	4.26302	1
65	28.6352	135.795	-0.0115123	350.292	0.0643703	nan	3.68167	1
65	225.225	148.289	-0.0125079	380.688	0.138783	nan	5.98911	1
66	14.837	156.93	-0.0121924	371.056	0.0320597	nan	10.5234	1
66	53.6491	21.525	-0.00863595	262.474	0.0372003	nan	9.56278	1
66	218.413	27.0066	-0.0116467	354.393	0.181105	nan	5.63769	1
66	163.007	35.3136	-0.0131101	399.071	0.0460336	nan	6.53315	1
66	68.4374	41.2269	-0.0126685	385.591	0.0146307	nan	11.4526	1
66	28.5003	52.9391	-0.012902	392.721	0.0381601	nan	5.10232	1
66	39.9986	59.0322	-0.0128859	392.229	0.0559867	nan	5.18843	1
66	90.9966	91.01	-0.0124545	379.055	0.0209188	nan	8.45258	1
66	154.965	93.2284	-0.0126447	384.864	0.0444376	nan	7.5526	1
66	53.938	123.501	-0.0122029	371.376	0.16547	nan	5.36331	1
66	151.394	128.978	-0.013118	399.314	0.0882025	nan	6.30252	1
66	168.041	142.585	-0.0122208	371.922	0.0203102	nan	10.123	1
66	107.934	144.512	-0.0257629	785.37	0.106592	nan	5.26134	1
66	41.2302	12.134	-0.0128028	389.691	0.0367814	nan	7.72451	1
66	75.315	15.0786	-0.0132613	403.69	0.0423909	nan	7.11426	1
66	82.7435	68.9622	-0.0119869	364.781	0.240058	nan	4.45404	1
66	205.179	85.5272	-0.0118452	360.455	0.0384074	nan	8.46097	1
66	186.677	107.059	-0.0130958	398.635	0.0283572	nan	9.9547	1
66	186.513	129.076	-0.0122484	372.766	0.030466	nan	8.56323	1
66	96.0537	137.103	-0.0123583	376.121	0.0548363	nan	8.78243	1
66	44.6062	137.271	-0.0123595	376.156	0.0336909	nan	6.45221	1
66	137.316	141.894	-0.0147791	450.03	0.118809	nan	4.89891	1
66	226.455	142.428	-0.0125937	383.306	0.273707	nan	5.98911	1
66	20.6656	146.432	-0.0123231	375.045	0.0244534	nan	8.03968	1
66	204.873	20.2873	-0.0123398	375.555	0.181641	nan	5.74154	1
66	187.492	27.0117	-0.00384624	116.241	0.280971	nan	7.24805	1
67	30.4506	70.1023	-0.0204819	624.138	0.0247257	nan	12.6132	1
67	99.2744	128.933	-0.0146845	447.139	0.0526674	nan	8.30848	1
67	84.9729	8.57969	-0.0249498	760.548	0.050387	nan	11.641	1
67	5.16548	15.9925	-0.0223158	680.129	0.0128737	nan	13.3088	1
67	127.636	20.3973	-0.0129668	394.698	0.0367575	nan	7.1002	1
67	164.073	19.8815	-0.0123444	375.695	0.146018	nan	5.58404	1
67	142.927	24.6301	-0.0129355	393.742	0.0185245	nan	8.8449	1
67	163.01	71.5407	-0.0247293	753.814	0.0287411	nan	11.9996	1
67	31.8358	95.0992	-0.0143863	438.036	0.0376157	nan	9.26292	1
67	171.638	110.204	-0.0126783	385.89	0.0273319	nan	6.2337	1
67	157.404	119.755	-0.00964727	293.35	0.157885	nan	5.36143	1
67	199.729	149.47	-0.0119299	363.042	0.0583943	nan	6.4417	1
67	131.827	12.5713	-0.0120458	366.578	0.0480544	nan	8.87746	1
67	29.791	17.4427	-0.0123716	376.525	0.0749289	nan	5.89	1
67	217.406	21.4596	-0.0120893	367.907	0.125837	nan	5.63769	1
67	208.459	51.9289	-0.012619	384.08	0.0341304	nan	8.409	1
67	186.301	59.2118	-0.0119177	362.669	0.0288458	nan	3.76717	1
67	135.437	71.1985	-0.01244	378.613	0.0196785	nan	13.7788	1
67	226.177	73.1276	-0.0110112	334.992	0.248682	nan	7.30678	1
67	12.7762	94.3466	-0.0130331	396.722	0.0215351	nan	7.94761	1
67	66.4353	96.0082	-0.0113224	344.493	0.234308	nan	3.79153	1
67	201.963	114.349	-0.0139096	423.482	0.239824	nan	3.36518	1
67	137.18	123.721	-0.012324	375.072	0.018744	nan	10.0815	1
67	208.324	135.818	-0.0115274	350.751	0.172048	nan	5.77801	1
67	49.2377	157.182	-0.0125789	382.856	0.0954912	nan	8.94861	1
68	216.863	51.6262	-0.0117948	358.915	0.254383	nan	8.409	1
68	88.8624	31.4497	-0.0157974	481.119	0.0166332	nan	9.14432	1
68	31.3713	38.7137	-0.0127398	387.767	0.0414718	nan	8.81822	1
68	96.9483	70.537	-0.0121012	368.269	0.0185565	nan	9.03524	1
68	40.3071	121.04	-0.0157083	478.397	0.0295386	nan	7.44461	1
68	86.5239	122.809	-0.0162479	494.873	0.0387684	nan	7.8994	1
68	214.965	131.485	-0.0128339	390.64	0.104642	nan	5.97896	1
68	208.763	24.5103	-0.0130379	396.869	0.197604	nan	5.74154	1
68	116.934	36.3268	-0.0107699	327.624	0.13366	nan	4.35877	1
68	125.368	50.7323	-0.0132763	404.148	0.169587	nan	5.47114	1
68	87.915	70.3524	-0.0114538	348.506	0.152494	nan	4.00076	1
68	36.5532	85.7642	-0.0115774	352.278	0.255706	nan	4.27757	1
68	65.2756	101.876	-0.0128105	389.927	0.0912145	nan	5.85914	1
68	177.608	119.25	-0.0123981	377.335	0.0275726	nan	5.51156	1
68	48.5803	123.256	-0.0126938	386.364	0.120242	nan	5.36331	1
68	197.898	129.242	-0.0118856	361.688	0.0259019	nan	11.3867	1
68	57.5747	132.741	-0.012203	371.378	0.0663473	nan	4.65647	1
68	136.953	137.009	-0.0120372	366.315	0.251978	nan	4.89891	1
68	31.2589	145.789	-0.0123348	375.403	0.112405	nan	5.35323	1
68	187.98	157.149	-0.0120852	367.783	0.0375295	nan	8.52804	1
68	223.859	19.9696	-0.0121494	369.742	0.167582	nan	3.46811	1
68	212.242	40.8287	-0.00333695	100.692	0.201241	nan	6.63972	1
68	181.346	70.8291	-0.0034314	103.575	0.189959	nan	8.77586	1
69	13.1441	62.4989	-0.0136544	415.692	0.124196	nan	6.05657	1
69	78.6424	67.2245	-0.0119145	362.571	0.112007	nan	4.45404	1
69	125.529	80.7744	-0.0155523	473.636	0.0175521	nan	12.7609	1
69	131.681	106.762	-0.0121115	368.584	0.19908	nan	5.0243	1
69	73.4342	138.604	-0.0123358	375.433	0.0143127	nan	13.0809	1
69	32.1266	25.4819	-0.012459	379.193	0.0441071	nan	8.37156	1
69	193.285	31.3671	-0.0121736	370.48	0.0268728	nan	7.24805	1
69	5.00539	42.076	-0.00348493	105.21	0.167126	nan	18.058	1
69	26.6064	46.1338	-0.0127327	387.551	0.0386637	nan	7.06399	1
69	53.4028	65.0112	-0.0132147	402.266	0.0362014	nan	11.6751	1
69	158.272	86.4383	-0.0114847	349.449	0.182208	nan	7.5526	1
69	30.6857	132.737	-0.0108286	329.418	0.254511	nan	3.4859	1
69	153.22	142.589	-0.0116998	356.016	0.0197804	nan	13.7329	1
69	120.75	156.91	-0.0119309	363.072	0.073064	nan	13.3105	1
69	125.616	45.2667	-0.0114685	348.954	0.300726	nan	5.47114	1
69	21.9636	90.7442	-0.0113943	346.689	0.188909	nan	7.82444	1
70	145.939	53.428	-0.0116117	353.325	0.123252	nan	7.82729	1
70	183.232	42.6749	-0.0124404	378.626	0.154983	nan	5.6944	1
70	106.002	46.7078	-0.0130731	397.944	0.0741017	nan	6.16144	1
70	183.316	95.8161	-0.011466	348.876	0.104584	nan	5.27103	1
70	85.3277	147.311	-0.0120341	366.222	0.033954	nan	5.1709	1
70	176.127	151.311	-0.0124042	377.523	0.0250173	nan	11.8834	1
70	24.7378	153.364	-0.0127051	386.707	0.0352272	nan	8.03968	1
70	79.5544	29.7916	-0.0129743	394.927	0.0272946	nan	9.45462	1
70	170.028	49.1569	-0.0127761	388.876	0.0978895	nan	6.09391	1
70	16.1773	67.7412	-0.012924	393.392	0.15863	nan	6.05657	1
70	31.7245	82.651	-0.01285	391.133	0.158005	nan	5.74531	1
70	23.3042	98.7067	-0.0137394	418.287	0.059215	nan	6.82743	1
70	25.2544	133.269	-0.011854	360.723	0.15727	nan	3.54398	1
70	20.1542	82.0174	-0.00931963	283.347	0.304301	nan	8.91242	1
71	102.438	90.2109	-0.0249621	760.923	0.198919	nan	11.4689	1
71	100.731	25.8033	-0.0126098	383.798	0.0525614	nan	7.29901	1
71	125.955	27.2957	-0.0120846	367.763	0.0199639	nan	7.1002	1
71	59.5185	48.4112	-0.0128194	390.198	0.012775	nan	11.4526	1
71	47.5787	54.8925	-0.0130688	397.812	0.0257557	nan	8.63683	1
71	130.469	92.5405	-0.0177222	539.884	0.0528711	nan	11.0265	1
71	146.417	97.8719	-0.0120521	366.77	0.0156699	nan	9.72774	1
71	121.715	105.288	-0.013515	411.435	0.0332152	nan	7.88391	1
71	114.61	108.705	-0.0118528	360.687	0.062961	nan	4.77408	1
71	147.221	122.817	-0.0127728	388.775	0.0698756	nan	6.64903	1
71	174.721	134.979	-0.0120008	365.207	0.116509	nan	5.37348	1
71	197.315	140.741	-0.0114221	347.536	0.265925	nan	7.6627	1
71	112.94	146.132	-0.0150062	456.963	0.0424546	nan	5.26134	1
71	64.4263	23.858	-0.0115872	352.577	0.149167	nan	4.62188	1
71	13.9062	26.3639	-0.0126812	385.979	0.0293443	nan	6.77195	1
71	217.568	94.603	-0.0123846	376.922	0.0262091	nan	5.78537	1
71	8.93426	105.112	-0.00920834	279.949	0.286107	nan	4.4114	1
71	80.7941	109.513	-0.012741	387.804	0.19959	nan	6.06773	1
71	131.089	111.751	-0.0111371	338.836	0.162521	nan	5.0243	1
71	160.367	115.287	-0.011915	362.585	0.0948542	nan	5.36143	1
72	57.0395	84.3762	-0.0145918	444.311	0.0249816	nan	10.5003	1
72	25.8718	8.33259	-0.0115735	352.161	0.128988	nan	9.91738	1
72	145.662	8.40352	-0.0121207	368.864	0.118844	nan	14.4494	1
72	43.2124	19.1977	-0.0141567	431.026	0.195173	nan	6.10388	1
72	100.953	18.5077	-0.0154251	469.75	0.0469727	nan	7.29901	1
72	192.741	106.364	-0.0124443	378.745	0.0638291	nan	5.48073	1
72	10.8921	143.125	-0.0111539	339.347	0.0561906	nan	10.3781	1
72	207.9	153.335	-0.0123978	377.325	0.0967807	nan	6.80534	1
72	211.009	159.388	-0.0135025	411.055	0.168807	nan	6.80534	1
72	213.896	8.24773	-0.0126917	386.297	0.0180091	nan	13.6701	1
72	77.7335	19.5986	-0.00870701	264.643	0.0800886	nan	3.79624	1
72	99.6834	39.0042	-0.0114325	347.853	0.027926	nan	8.51552	1
72	182.72	90.5788	-0.0116753	355.267	0.161171	nan	5.27103	1
72	34.6634	111.554	-0.012926	393.453	0.0264944	nan	11.0058	1
72	145.39	116.425	-0.0126913	386.285	0.0559317	nan	6.64903	1
72	193.378	150.547	-0.0130832	398.253	0.308922	nan	6.14074	1
72	139.444	48.0216	-0.0107338	326.522	0.278729	nan	4.14591	1
73	48.3199	151.404	-0.0130311	396.661	0.0232197	nan	9.23656	1
73	34.9697	17.5547	-0.0126898	386.241	0.0582163	nan	7.82584	1
73	164.619	34.3138	-0.0124234	378.107	0.0210017	nan	8.80051	1
73	145.459	61.2406	-0.0123795	376.767	0.0330114	nan	7.82729	1
73	45.5417	76.5162	-0.0129181	393.21	0.0197293	nan	12.3237	1
73	173.889	78.4506	-0.0123843	376.914	0.0175342	nan	10.6627	1
73	5.15557	107.388	-0.0103452	314.659	0.206734	nan	4.4114	1
73	217.189	125.935	-0.0126415	384.767	0.120964	nan	5.97896	1
73	56.0793	128.099	-0.0122982	374.284	0.061655	nan	4.87768	1
73	116.21	132.172	-0.0232665	709.154	0.0121858	nan	10.4382	1
73	34.7069	136.548	-0.0135544	412.637	0.0669012	nan	5.54018	1
73	130.091	142.896	-0.0120426	366.483	0.0349886	nan	8.66114	1
73	5.3842	151.921	-0.0129829	395.188	0.0172026	nan	10.3781	1
73	90.3688	11.423	-0.0130407	396.954	0.0178738	nan	12.7365	1
73	186.672	38.1369	-0.0112115	341.108	0.172094	nan	5.6944	1
73	109.941	41.9706	-0.0123409	375.589	0.11397	nan	3.76437	1
73	131.907	62.408	-0.00965221	293.501	0.0515709	nan	3.94694	1
73	214.457	75.1003	-0.0116832	355.509	0.0823556	nan	5.04893	1
73	203.13	102.965	-0.00395417	119.536	0.0979437	nan	10.0452	1
73	20.2509	106.809	-0.00941303	286.199	0.336911	nan	3.05259	1
73	76.7324	120.876	-0.0104	316.333	0.309161	nan	5.02551	1
73	189.656	140.975	-0.012635	384.567	0.344074	nan	5.17282	1
74	203.092	31.4874	-0.0118019	359.134	0.0309094	nan	9.80752	1
74	225.89	60.6999	-0.0121806	370.693	0.0203552	nan	13.0174	1
74	169.873	101.881	-0.0122652	373.279	0.0302118	nan	10.5084	1
74	60.181	22.0307	-0.0119357	363.217	0.145502	nan	4.62188	1
74	216.28	44.9187	-0.0117669	358.063	0.136521	nan	5.37793	1
74	95.5837	63.0407	-0.0101982	310.171	0.280313	nan	4.71442	1
74	165.585	90.007	-0.0129283	393.524	0.0719709	nan	8.13779	1
74	74.525	116.361	-0.0109369	332.724	0.368276	nan	5.02551	1
74	220.645	120.087	-0.0128955	392.522	0.104628	nan	6.79361	1
74	4.73395	125.243	-0.0231074	704.297	0.0575585	nan	7.1078	1
74	83.5783	126.399	-0.0122749	373.574	0.214588	nan	5.37432	1
74	16.4663	132.409	-0.0131114	399.113	0.0343012	nan	8.49546	1
74	167.597	132.794	-0.0120756	367.488	0.0797505	nan	7.45094	1
74	134.98	134.896	-0.0125216	381.107	0.0468967	nan	9.37487	1
74	26.6805	138.715	-0.0133855	407.48	0.0580249	nan	5.62953	1
74	172.414	139.832	-0.0120668	367.221	0.106457	nan	5.37348	1
74	89.6081	144.41	-0.0125464	381.863	0.0728362	nan	5.1709	1
74	56.9818	154.611	-0.0123987	377.354	0.091334	nan	9.23656	1
75	56.256	11.6286	-0.0255632	779.275	0.0117568	nan	11.1179	1
75	31.6141	30.3223	-0.0124374	378.535	0.0656997	nan	4.80438	1
75	81.0234	50.1636	-0.0188168	573.301	0.161851	nan	6.99245	1
75	195.446	64.8714	-0.0117987	359.035	0.105213	nan	7.68342	1
75	154.143	68.7075	-0.0127762	388.879	0.0234622	nan	11.4527	1
75	121.824	80.9498	-0.0116456	354.36	0.0782223	nan	8.90207	1
75	197.156	80.4262	-0.0120808	367.648	0.0581771	nan	7.19793	1
75	210.091	86.2557	-0.0121295	369.133	0.0381033	nan	7.68085	1
75	19.432	109.749	-0.0109027	331.679	0.288678	nan	3.05259	1
75	10.4343	32.1782	-0.0128631	391.531	0.124084	nan	6.77195	1
75	214.528	37.9741	-0.0110519	336.235	0.262097	nan	7.16212	1
75	85.5283	41.2825	-0.0123207	374.973	0.174759	nan	9.95839	1
75	198.87	45.129	-0.0120292	366.072	0.0246823	nan	9.09979	1
75	181.928	55.505	-0.0125062	380.635	0.0613912	nan	5.30838	1
75	11.1964	56.6808	-0.0134227	408.618	0.0957018	nan	12.1302	1
75	103.383	67.885	-0.012526	381.238	0.0406714	nan	8.03097	1
75	222.954	92.4901	-0.0107721	327.693	0.307756	nan	5.78537	1
75	221.033	107.062	-0.0120183	365.74	0.0225604	nan	9.56976	1
75	73.9443	109.076	-0.0142016	432.398	0.113689	nan	6.86365	1
75	163.18	109.982	-0.0128862	392.236	0.108847	nan	6.0042	1
75	84.7203	114.139	-0.0135841	413.544	0.21623	nan	5.90455	1
75	121.619	141.099	-0.0161293	491.251	0.0442488	nan	6.40719	1
75	49.7547	91.9385	-0.0122064	371.481	0.0468404	nan	4.97142	1
75	30.0687	99.631	-0.00943324	286.816	0.331227	nan	5.1412	1
76	227.011	47.7309	-0.0113228	344.506	0.165818	nan	5.75198	1
76	35.9632	49.279	-0.0121454	369.62	0.0180831	nan	12.5275	1
76	127.92	74.462	-0.0162884	496.11	0.0582601	nan	8.90207	1
76	44.1312	137.079	-0.0185604	565.476	0.0142546	nan	9.14593	1
76	144.991	25.376	-0.0242459	739.056	0.00854769	nan	16.9857	1
76	121.963	56.4479	-0.00905939	275.402	0.0361269	nan	11.5931	1
76	75.811	76.1104	-0.0126898	386.242	0.149671	nan	5.78291	1
76	137.835	84.3356	-0.0119342	363.172	0.0750191	nan	4.03918	1
76	63.2826	95.969	-0.0506104	1543.98	0.0413232	nan	6.8815	1
76	59.6119	113.286	-0.0122173	371.814	0.0795359	nan	8.03728	1
76	115.283	113.431	-0.0121599	370.062	0.0203709	nan	4.77408	1
76	57.4719	121.033	-0.0127561	388.265	0.162273	nan	7.20178	1
76	71.3528	132.567	-0.0129719	394.852	0.0380044	nan	5.98122	1
76	42.2782	13.1658	-0.0121332	369.246	0.142242	nan	6.10388	1
76	12.6031	40.2947	-0.0112512	342.319	0.121348	nan	8.40131	1
76	183.728	48.1399	-0.0127834	389.097	0.0724584	nan	5.05569	1
76	97.673	58.8145	-0.0109401	332.821	0.255518	nan	4.71442	1
76	19.7064	65.4923	-0.0125109	380.778	0.0226155	nan	10.7041	1
76	9.11432	68.7217	-0.0125491	381.944	0.022335	nan	4.83828	1
76	214.8	70.063	-0.0118615	360.952	0.113766	nan	5.04893	1
76	17.4957	75.9656	-0.0126186	384.066	0.0286794	nan	10.7041	1
76	70.1312	77.1974	-0.0129668	394.699	0.267794	nan	5.32317	1
76	74.4881	101.839	-0.0127702	388.695	0.214243	nan	5.44538	1
76	51.8893	110.303	-0.00706233	214.43	0.111259	nan	8.27845	1
76	190.284	111.263	-0.0121661	370.251	0.0760026	nan	4.46489	1
76	26.7093	120.729	-0.0124375	378.539	0.0161995	nan	11.7144	1
76	85.4495	119.999	-0.0137922	419.899	0.186822	nan	5.90455	1
76	179.856	130.687	-0.0119361	363.23	0.0279359	nan	6.69219	1
76	32.0845	131.138	-0.0114926	349.691	0.0964015	nan	6.01224	1
76	80.5004	130.805	-0.013406	408.106	0.164463	nan	5.37432	1
76	53.1844	138.378	-0.0127925	389.377	0.237907	nan	6.72662	1
76	221.273	159.835	-0.0123178	374.885	0.0398193	nan	8.17568	1
76	202.798	88.6645	-0.012108	368.478	0.0400177	nan	5.37557	1
77	135.472	46.8327	-0.0136855	416.641	0.158559	nan	4.14591	1
77	80.433	22.2677	-0.0133416	406.142	0.0865033	nan	3.79624	1
77	41.9311	28.7701	-0.0135598	412.803	0.042406	nan	7.15128	1
77	101.865	30.7729	-0.0128829	392.135	0.0212548	nan	8.51552	1
77	159.917	43.7556	-0.012808	389.85	0.0499282	nan	7.16087	1
77	56.759	57.5858	-0.0127513	388.119	0.149406	nan	5.7085	1
77	85.762	68.5894	-0.0124907	380.163	0.244661	nan	11.2806	1
77	151.383	142.174	-0.011604	353.09	0.0220204	nan	13.2862	1
77	169.239	14.9669	-0.0115712	352.09	0.201126	nan	5.11505	1
77	90.4854	31.8273	-0.0107373	326.629	0.177931	nan	4.58188	1
77	76.3286	55.3456	-0.0134681	410.003	0.313034	nan	6.99245	1
77	37.8679	66.8732	-0.0127094	386.839	0.0231518	nan	11.4432	1
77	91.7189	82.8549	-0.0104566	318.059	0.254822	nan	3.76036	1
77	78.8119	98.5291	-0.0106947	325.328	0.310625	nan	4.55894	1
77	213.097	101.714	-0.0114804	349.316	0.0443	nan	9.56976	1
77	26.9417	103.712	-0.012328	375.194	0.191403	nan	5.1412	1
77	130.14	112.325	-0.011904	362.249	0.0188404	nan	14.27	1
77	223.656	130.492	-0.0155014	472.081	0.264332	nan	7.91151	1
78	177.715	16.3073	-0.0126385	384.675	0.0222532	nan	8.5812	1
78	118.273	29.2689	-0.0126095	383.788	0.019186	nan	11.8414	1
78	52.1441	36.9963	-0.0130123	396.087	0.0226713	nan	7.52504	1
78	135.821	62.9147	-0.0120359	366.278	0.034951	nan	3.94694	1
78	179.721	96.9979	-0.0242817	740.149	0.0183471	nan	4.78993	1
78	94.6073	129.251	-0.0106265	323.245	0.225875	nan	11.3917	1
78	99.0775	146.257	-0.0127761	388.876	0.199258	nan	5.98108	1
78	110.47	158.248	-0.0125954	383.357	0.020213	nan	14.1408	1
78	184.594	5.34961	-0.0114247	347.616	0.048526	nan	12.9381	1
78	167.011	42.783	-0.0118893	361.8	0.136227	nan	5.22035	1
78	221.35	46.7121	-0.0124528	379.004	0.19746	nan	5.37793	1
78	206.732	73.0912	-0.012124	368.967	0.0428656	nan	7.98201	1
78	130.246	84.9183	-0.012456	379.101	0.0520753	nan	7.61171	1
78	69.2384	115.148	-0.0121618	370.12	0.0601743	nan	4.61018	1
78	41.6543	21.6242	-0.0116124	353.347	0.12714	nan	3.81142	1
79	206.698	152.953	-0.018241	555.723	0.0307151	nan	8.64631	1
79	6.76058	7.07575	-0.0127059	386.731	0.0385255	nan	21.9788	1
79	17.0303	26.5077	0.0256335	-781.422	0.00689451	nan	8.69836	1
79	34.138	36.8852	-0.0124686	379.488	0.0233229	nan	5.55804	1
79	123.58	41.15	-0.0122716	373.473	0.0213699	nan	8.81503	1
79	103.345	59.8541	-0.0119769	364.476	0.0749957	nan	5.76632	1
79	188.115	67.1702	-0.0166355	506.706	0.0261146	nan	7.68342	1
79	191.553	75.9082	-0.0122245	372.036	0.051192	nan	7.19793	1
79	30.6761	90.7534	-0.0133637	406.815	0.113104	nan	6.05699	1
79	30.4511	143.609	-0.0119298	363.037	0.304529	nan	6.17801	1
79	118.923	146.912	-0.012542	381.729	0.0807518	nan	6.40719	1
79	161.565	151.122	-0.0124252	378.161	0.0317356	nan	5.68007	1
79	226.524	4.76335	-0.0116912	355.753	0.236853	nan	8.35477	1
79	164.313	16.3455	-0.012189	370.95	0.160446	nan	5.11505	1
79	203.385	19.6047	-0.0107409	326.74	0.235148	nan	4.24712	1
79	31.6336	25.518	-0.0117553	357.708	0.0472236	nan	4.80438	1
79	201.461	53.852	-0.0132911	404.599	0.0425872	nan	9.09979	1
79	93.7656	86.0094	-0.0102712	312.4	0.241474	nan	3.76036	1
79	11.8416	125.282	-0.0258982	789.503	0.0201988	nan	6.2417	1
79	119.754	130.852	-0.0126845	386.079	0.0304938	nan	10.4161	1
79	57.5693	133.277	-0.0243028	740.792	0.127841	nan	3.77763	1
79	93.8169	34.9729	-0.00998377	303.624	0.278739	nan	4.58188	1
80	113.275	8.46621	-0.0252049	768.336	0.00788909	nan	10.2961	1
80	225.652	13.0725	-0.0122851	373.886	0.118992	nan	8.35477	1
80	100.184	14.8842	-0.0126261	384.296	0.0152255	nan	12.9063	1
80	77.0332	28.2358	-0.0120305	366.111	0.366892	nan	4.62746	1
80	157.835	51.9686	-0.0115974	352.888	0.109101	nan	4.78608	1
80	176.637	55.931	-0.0117544	357.683	0.0964543	nan	5.30838	1
80	65.6117	74.3848	-0.0250816	764.572	0.0298148	nan	5.32317	1
80	171.051	78.3892	-0.0128236	390.325	0.211375	nan	5.49947	1
80	52.8801	88.0724	-0.012745	387.927	0.166036	nan	4.97142	1
80	75.1768	127.968	-0.00698528	212.078	0.203086	nan	5.98122	1
80	213.679	129.48	-0.0123256	375.122	0.211155	nan	10.0284	1
80	68.9179	143.116	-0.0129183	393.218	0.040241	nan	8.56059	1
80	94.6344	150.261	-0.012939	393.849	0.175955	nan	5.98108	1
80	179.195	45.9005	-0.0113454	345.194	0.081407	nan	3.01922	1
80	51.5078	59.8246	-0.0146524	446.16	0.269915	nan	5.7085	1
80	55.7817	63.8225	-0.0141625	431.205	0.33143	nan	5.8523	1
80	62.3477	64.5574	-0.0226138	689.228	0.0454002	nan	6.60696	1
80	138.121	80.3065	-0.0112806	343.218	0.0671425	nan	4.03918	1
80	69.9844	97.5313	-0.0135044	411.112	0.0812954	nan	6.23216	1
80	192.656	115.046	-0.0113214	344.464	0.105019	nan	4.46489	1
80	37.7642	148.589	-0.0557499	1700.9	0.0488174	nan	8.8478	1
80	6.23817	131.791	-0.0074162	225.234	0.279617	nan	8.58869	1
81	188.924	145.338	-0.0124755	379.699	0.065425	nan	6.29127	1
81	96.1336	48.262	-0.0120649	367.163	0.158037	nan	7.10151	1
81	225.399	53.6424	-0.0151981	462.821	0.210297	nan	6.1274	1
81	48.5926	70.864	-0.0123715	376.522	0.0601109	nan	8.42906	1
81	150.752	83.3296	-0.012264	373.241	0.0159312	nan	10.9031	1
81	87.9986	101.182	-0.0129931	395.501	0.0157431	nan	6.80288	1
81	107.22	106.59	-0.0117428	357.327	0.24988	nan	10.5741	1
81	200.412	139.864	-0.0119328	363.128	0.0397383	nan	8.6132	1
81	50.6692	148.172	-0.0113373	344.948	0.0692489	nan	4.09756	1
81	58.6035	6.18704	-0.0129021	392.721	0.0524016	nan	17.7544	1
81	198.805	24.4795	-0.0126152	383.964	0.288896	nan	6.6891	1
81	181.536	28.0522	-0.0131037	398.878	0.0582656	nan	6.87548	1
81	209.753	43.9956	-0.0121085	368.492	0.0910062	nan	6.28564	1
81	90.3278	44.1726	-0.0124635	379.332	0.0974094	nan	7.10151	1
81	57.2314	49.2504	-0.0130297	396.619	0.0304739	nan	8.34877	1
81	68.8906	82.5508	-0.0126502	385.033	0.0971161	nan	5.49525	1
81	26.5283	86.3395	-0.0132132	402.222	0.208847	nan	4.53437	1
81	21.8059	92.2043	-0.0129094	392.945	0.222924	nan	7.5297	1
81	205.13	93.5079	-0.0122184	371.849	0.115579	nan	5.37557	1
81	175.665	105.921	-0.0117466	357.443	0.0287098	nan	9.80131	1
81	142.08	127.446	-0.0125879	383.129	0.0701046	nan	7.61562	1
81	129.404	147.501	-0.0121433	369.556	0.0145446	nan	10.4979	1
81	68.3389	151.656	-0.0123625	376.248	0.0263244	nan	8.56059	1
81	215.235	154.323	-0.0118579	360.843	0.0468325	nan	8.17568	1
81	218.458	51.3036	-0.0136942	416.905	0.209266	nan	5.42616	1
81	55.9475	74.9816	-0.0127215	387.21	0.0366268	nan	8.42906	1
82	144.18	18.395	-0.0106733	324.676	0.252424	nan	4.78041	1
82	192.722	21.1057	-0.0197337	601.296	0.101554	nan	6.95597	1
82	129.029	34.2212	-0.0114457	348.257	0.097875	nan	8.33423	1
82	24.8327	36.9115	-0.0134004	407.937	0.26003	nan	5.33878	1
82	135.93	38.8943	-0.018662	568.575	0.0573238	nan	7.95154	1
82	162.018	70.7461	-0.0115982	352.913	0.0507674	nan	3.01762	1
82	114.973	94.1506	-0.011658	354.738	0.250035	nan	12.7241	1
82	37.9794	100.814	-0.0128285	390.476	0.0221542	nan	10.8349	1
82	33.2862	121.003	-0.0120139	365.606	0.115045	nan	4.41818	1
82	149.684	127.029	-0.0131028	398.849	0.101257	nan	6.14882	1
82	138.895	137.636	-0.0130542	397.366	0.0233609	nan	10.6755	1
82	148.348	155.861	-0.0119193	362.718	0.0289224	nan	7.11616	1
82	207.06	21.7345	-0.012463	379.316	0.290648	nan	4.24712	1
82	216.925	23.5155	-0.0122876	373.96	0.113201	nan	8.55397	1
82	81.6163	28.8745	-0.0115502	351.448	0.253484	nan	4.62746	1
82	79.0677	40.7876	-0.0124044	377.528	0.0202634	nan	11.7579	1
82	57.8297	91.8046	-0.0130634	397.647	0.0947875	nan	6.19901	1
82	200.79	111.19	-0.0248306	756.909	0.0114034	nan	9.0023	1
82	5.53554	111.084	-0.0124155	377.867	0.0597899	nan	9.30487	1
82	144.403	111.907	-0.0133927	407.702	0.199934	nan	5.92346	1
82	18.59	125.718	-0.0138128	420.527	0.0792308	nan	4.96683	1
83	148.808	94.0579	-0.0127531	388.173	0.0507722	nan	10.9031	1
83	156.507	18.0756	-0.0127161	387.042	0.116904	nan	5.98995	1
83	223.717	28.7587	-0.0121161	368.725	0.0284241	nan	8.58018	1
83	121.785	55.4777	-0.0121872	370.895	0.0265709	nan	11.4225	1
83	153.919	54.7208	-0.0122173	371.814	0.0807687	nan	4.78608	1
83	101.555	72.8722	-0.0128333	390.623	0.100478	nan	7.07276	1
83	32.3919	73.3107	-0.0124113	377.737	0.182586	nan	5.72529	1
83	220.064	94.9411	-0.0122596	373.106	0.0176025	nan	12.8823	1
83	184.347	98.2416	-0.013814	420.563	0.10751	nan	4.78993	1
83	224.667	134.889	-0.0120757	367.491	0.0435871	nan	7.78298	1
83	161.93	156.791	-0.0124018	377.448	0.0377941	nan	5.68007	1
83	112.503	18.7333	-0.0123507	375.888	0.139506	nan	5.49605	1
83	87.454	25.8899	-0.0138165	420.639	0.157713	nan	6.49953	1
83	58.643	33.2028	-0.0133756	407.178	0.0710769	nan	6.41113	1
83	211.074	50.1411	-0.0133103	405.186	0.0939487	nan	6.28564	1
83	178.712	70.8185	-0.0110351	335.723	0.17905	nan	3.66179	1
83	80.6566	84.5826	-0.0131044	398.898	0.183992	nan	5.70173	1
83	73.0312	112.527	-0.0126603	385.341	0.0500612	nan	3.69521	1
83	63.8771	115.478	-0.00345898	104.417	0.246868	nan	5.37149	1
83	10.0219	157.48	-0.0125744	382.719	0.0183918	nan	16.4353	1
83	163.806	4.89234	-0.0118183	359.633	0.0628423	nan	4.07102	1
83	37.112	80.9521	-0.0121971	371.198	0.0542141	nan	8.9817	1
84	141.812	22.5482	-0.0112595	342.573	0.214964	nan	4.78041	1
84	166.59	29.9347	-0.0126536	385.135	0.0241064	nan	8.82599	1
84	35.5111	31.4994	-0.0121151	368.695	0.0256563	nan	5.55804	1
84	15.175	62.9991	-0.0117658	358.029	0.0319204	nan	6.56993	1
84	118.462	77.8063	-0.0123799	376.78	0.152111	nan	7.15864	1
84	117.99	106.512	-0.0239864	731.135	0.147187	nan	4.98902	1
84	80.983	113.348	-0.0128511	391.164	0.0485847	nan	7.25867	1
84	97.1566	125.677	-0.0130949	398.609	0.0199982	nan	5.73602	1
84	202.924	131.625	-0.0116883	355.665	0.0341215	nan	8.6132	1
84	167.315	138.561	-0.0122304	372.216	0.09545	nan	7.51565	1
84	179.617	21.4501	-0.02453	747.731	0.0144664	nan	6.87548	1
84	209.673	28.0516	-0.0249169	759.542	0.0227304	nan	6.83615	1
84	65.631	28.321	-0.0123291	375.227	0.0376753	nan	8.52432	1
84	30.4424	41.0789	-0.0134916	410.719	0.117423	nan	5.58965	1
84	178.46	42.972	-0.00967665	294.247	0.220546	nan	3.01922	1
84	30.1889	60.0246	-0.0126927	386.329	0.0227387	nan	13.4675	1
84	26.6671	73.3902	-0.0126983	386.5	0.159774	nan	5.72529	1
84	207.336	103.161	-0.0114377	348.014	0.153323	nan	4.95744	1
84	138.971	108.187	-0.0133326	405.865	0.138738	nan	6.58368	1
84	22.1594	111.004	-0.0135245	411.725	0.115839	nan	9.78086	1
84	9.57438	119.467	-0.0131543	400.422	0.0301865	nan	6.2417	1
84	188.555	139.058	-0.012524	381.18	0.0374564	nan	6.29127	1
84	160.902	142.48	-0.00964515	293.285	0.225137	nan	6.26954	1
85	181.441	51.3086	-0.0156555	476.785	0.0183023	nan	5.85603	1
85	124.566	82.6955	-0.0185243	564.372	0.225959	nan	7.82042	1
85	33.9853	5.92335	-0.0124964	380.335	0.0832658	nan	10.6952	1
85	152.427	33.7579	-0.0118735	361.319	0.0233771	nan	10.831	1
85	201.428	67.4673	-0.0122023	371.358	0.0408481	nan	5.37582	1
85	77.9585	89.6056	-0.013167	400.81	0.154281	nan	5.70173	1
85	154.63	130.682	-0.0103053	313.441	0.257336	nan	4.22332	1
85	218.355	141.192	-0.0119208	362.762	0.0325664	nan	8.92043	1
85	54.0871	150.432	-0.0119695	364.251	0.0463344	nan	4.09756	1
85	173.965	8.22338	-0.012501	380.477	0.0184733	nan	10.6911	1
85	110.008	23.6304	-0.0090948	276.483	0.269044	nan	5.49605	1
85	171.776	59.2994	-0.0121701	370.375	0.142045	nan	5.4364	1
85	221.897	60.9713	-0.0112526	342.362	0.244929	nan	5.95464	1
85	109.336	75.0881	-0.0129602	394.497	0.157902	nan	6.21603	1
85	30.5071	88.5142	-0.0123362	375.446	0.0646276	nan	4.53437	1
85	148.414	107.548	-0.0128071	389.823	0.14667	nan	5.92346	1
85	129.245	125.064	-0.0127109	386.884	0.0220545	nan	10.9562	1
85	35.4974	124.828	-0.0120198	365.786	0.118247	nan	4.41818	1
85	170.895	129.547	-0.011441	348.113	0.155246	nan	5.39428	1
85	173.65	143.096	-0.0117493	357.527	0.0508225	nan	7.79101	1
85	162.967	148.4	-0.0128243	390.348	0.111171	nan	6.26954	1
85	90.3882	156.477	-0.00988557	300.626	0.219596	nan	4.71271	1
86	69.1722	67.2289	-0.0125188	381.02	0.0484475	nan	8.68463	1
86	153.59	71.7228	-0.0165208	503.203	0.0473495	nan	8.34888	1
86	89.7453	91.0329	-0.00845841	257.053	0.0808689	nan	8.8891	1
86	81.7931	98.3941	-0.0119638	364.076	0.0383153	nan	5.16834	1
86	39.9494	112.59	-0.0129796	395.089	0.0242108	nan	8.66442	1
86	70.4527	132.935	-0.0129024	392.733	0.0165132	nan	10.0912	1
86	116.797	157.242	-0.0212304	646.99	0.198837	nan	10.1983	1
86	153.611	12.8321	-0.0142082	432.597	0.369847	nan	5.89543	1
86	85.533	19.2275	-0.0261828	798.19	0.0278491	nan	6.9338	1
86	105.202	35.8298	-0.0129046	392.797	0.198194	nan	5.58197	1
86	56.6607	39.2998	-0.0179836	547.864	0.0370573	nan	6.41113	1
86	222.808	44.6064	-0.012619	384.081	0.129593	nan	4.05017	1
86	161.013	67.9009	-0.0125813	382.928	0.0923118	nan	3.01762	1
86	107.558	69.1317	-0.0134551	409.605	0.105558	nan	6.21603	1
86	201.219	83.4133	-0.0173012	527.03	0.101704	nan	5.72786	1
86	27.3079	102.688	-0.0139469	424.622	0.0956723	nan	6.46532	1
86	122.929	107.217	-0.0229543	699.623	0.148999	nan	4.98902	1
86	166.842	120.948	-0.0117337	357.05	0.211978	nan	3.72878	1
86	23.5557	125.825	-0.0112291	341.643	0.137138	nan	4.96683	1
86	85.7174	127.642	-0.01169	355.717	0.200755	nan	9.10651	1
86	42.3376	150.696	-0.00911874	277.214	0.309152	nan	4.99939	1
87	115.641	4.84737	-0.0124576	379.152	0.0210968	nan	10.986	1
87	149.62	8.49383	-0.0191498	583.47	0.174948	nan	5.89543	1
87	106.499	10.9392	-0.0234997	716.274	0.0117531	nan	9.83877	1
87	118.276	66.3478	-0.0122014	371.329	0.0366721	nan	8.42904	1
87	97.5486	96.0375	-0.012161	370.097	0.0422711	nan	5.40769	1
87	190.35	113.745	-0.0130138	396.133	0.0813183	nan	6.48661	1
87	224.082	125.959	-0.0124559	379.1	0.0317724	nan	8.94879	1
87	7.36014	141.261	-0.0105995	322.421	0.26506	nan	8.27432	1
87	150.924	149.228	-0.011331	344.757	0.161248	nan	5.52435	1
87	181.953	154.928	-0.0121517	369.811	0.0695261	nan	8.82445	1
87	188.933	32.8921	-0.012858	391.375	0.0530014	nan	10.3076	1
87	181.878	40.407	-0.011674	355.228	0.107365	nan	4.27284	1
87	166.815	57.0777	-0.0122125	371.669	0.140489	nan	5.4364	1
87	216.762	57.9565	-0.0108232	329.253	0.216767	nan	5.95464	1
87	23.0847	85.9698	-0.0126228	384.196	0.136176	nan	4.88684	1
87	211.958	104.953	-0.0114034	346.965	0.155311	nan	4.95744	1
87	190.767	121.302	-0.012271	373.454	0.0528879	nan	7.56837	1
87	100.334	141.848	-0.0125376	381.593	0.0833886	nan	7.90674	1
87	73.5562	155.962	-0.0120082	365.431	0.140411	nan	3.51125	1
88	161.696	8.37354	-0.0148299	451.581	0.0363953	nan	4.07102	1
88	62.8498	14.0454	-0.0141311	430.244	0.135909	nan	6.56804	1
88	159.116	25.2397	-0.0262256	799.498	0.0541939	nan	6.9614	1
88	186.803	62.6279	-0.014866	452.682	0.113234	nan	8.4097	1
88	20.4277	76.7316	-0.0127048	386.698	0.139746	nan	7.07786	1
88	166.603	77.777	-0.0136208	414.666	0.168895	nan	7.7309	1
88	184.776	85.1476	-0.0125639	382.397	0.0270258	nan	5.8562	1
88	47.8723	88.0321	-0.0122587	373.079	0.0217683	nan	12.1356	1
88	67.3511	98.4495	-0.059062	1802.02	0.0123289	nan	12.0875	1
88	111.842	110.426	-0.0115181	350.468	0.139719	nan	3.52592	1
88	84.0588	155.96	-0.0130755	398.017	0.0483783	nan	6.35043	1
88	7.55087	5.85904	-0.0125762	382.772	0.0673101	nan	12.9928	1
88	84.0155	12.3589	-0.0138705	422.288	0.175773	nan	6.11033	1
88	92.9812	22.4704	-0.0132293	402.712	0.0628881	nan	6.49953	1
88	224.232	38.9559	-0.0125517	382.024	0.167374	nan	5.82718	1
88	197.743	87.9661	-0.0123101	374.647	0.161719	nan	5.65618	1
88	23.3613	97.5671	-0.0131368	399.887	0.193249	nan	6.46532	1
88	74.9225	109.353	-0.0115475	351.365	0.0688527	nan	3.69521	1
88	172.948	121.333	-0.0127809	389.022	0.08755	nan	5.83967	1
88	21.574	132	-0.0108638	330.493	0.144161	nan	6.48482	1
88	175.147	132.867	-0.0130314	396.671	0.176579	nan	5.39428	1
88	92.3919	133.837	-0.0127334	387.571	0.0296504	nan	9.10651	1
88	142.374	142.042	-0.0125344	381.496	0.0200013	nan	11.1688	1
88	227.33	142.202	-0.0129466	394.081	0.0386067	nan	7.78298	1
88	73.8359	150.169	-0.0116435	354.298	0.146376	nan	4.7099	1
88	151.121	154.748	-0.0121361	369.335	0.113956	nan	5.52435	1
88	94.9727	155.385	-0.0124279	378.246	0.350993	nan	4.71271	1
88	142.813	158.018	-0.012136	369.333	0.0341146	nan	8.92835	1
89	88.5334	44.6952	-0.012279	373.698	0.020318	nan	10.7684	1
89	163.482	86.8681	-0.0130468	397.14	0.0518865	nan	6.42393	1
89	99.2456	120.335	-0.0183456	558.916	0.0148824	nan	5.73602	1
89	54.8009	138.909	-0.0128715	391.788	0.0136216	nan	11.5456	1
89	120.525	147.749	-0.0126178	384.042	0.0378447	nan	10.1983	1
89	173.129	154.876	-0.0121095	368.525	0.0229999	nan	8.82445	1
89	195.773	160.148	-0.0232515	708.697	0.0130595	nan	6.68774	1
89	78.1107	10.7873	-0.0125254	381.221	0.13662	nan	6.11033	1
89	59.9674	19.9472	-0.0128411	390.859	0.128139	nan	6.56804	1
89	84.4268	26.3988	-0.0129552	394.344	0.0771983	nan	7.25611	1
89	102.32	30.8682	-0.0125087	380.71	0.081223	nan	5.73793	1
89	123.633	72.8554	-0.0126106	383.823	0.0486813	nan	7.15864	1
89	220.675	75.783	-0.00597285	181.167	0.350156	nan	5.36785	1
89	14.0885	81.7214	-0.0135441	412.322	0.26558	nan	5.36888	1
89	160.334	124.477	-0.0124392	378.589	0.0620638	nan	3.52992	1
89	99.3602	150.431	-0.0188878	575.469	0.176265	nan	6.61741	1
90	150.414	130.439	-0.0165136	502.984	0.175063	nan	4.22332	1
90	32.6521	16.5352	-0.0135226	411.666	0.244194	nan	7.21418	1
90	205.398	54.5932	-0.0124895	380.125	0.0269948	nan	8.02243	1
90	56.8467	60.8465	-0.0119755	364.433	0.024917	nan	11.2619	1
90	205.672	70.7672	-0.0124139	377.818	0.0406286	nan	5.37582	1
90	8.98502	71.5297	-0.0249315	759.989	0.021488	nan	9.29143	1
90	16.4371	152.997	-0.0191821	584.457	0.0900905	nan	6.20502	1
90	25.4822	17.3337	-0.0125548	382.118	0.133375	nan	5.25225	1
90	213.56	38.0621	-0.0121065	368.431	0.0395387	nan	9.16856	1
90	225.852	49.4442	-0.0114532	348.487	0.147566	nan	4.12681	1
90	18.2803	85.0761	-0.0101671	309.222	0.327856	nan	4.88684	1
90	7.90899	99.2301	-0.0133152	405.334	0.0575917	nan	6.26407	1
90	184.223	111.614	-0.0118314	360.032	0.0974368	nan	6.48661	1
90	38.4667	121.127	-0.0122256	372.068	0.0271532	nan	4.74523	1
90	180.393	119.731	-0.0116814	355.453	0.102762	nan	4.4151	1
90	139.747	121.942	-0.011955	363.807	0.0484448	nan	10.9562	1
90	105.763	136.099	-0.012349	375.835	0.0469889	nan	7.90674	1
90	19.2474	138.967	-0.0108954	331.458	0.289949	nan	3.61774	1
90	47.2105	151.814	-0.0127141	386.982	0.0748326	nan	4.99939	1
91	210.443	27.6876	-0.0119116	362.482	0.181916	nan	7.46619	1
91	65.6242	40.1635	-0.0253616	773.119	0.0127498	nan	6.1682	1
91	184.375	70.6795	-0.0124842	379.964	0.0412651	nan	8.4097	1
91	145.043	73.6696	-0.0117841	358.589	0.188545	nan	8.76617	1
91	34.3974	95.9877	-0.0128198	390.21	0.02426	nan	9.75476	1
91	60.6837	109.436	-0.0129558	394.361	0.0249234	nan	10.5405	1
91	168.729	132.061	-0.0256069	780.609	0.014787	nan	6.46857	1
91	123.272	134.543	-0.0126711	385.671	0.0999159	nan	5.27717	1
91	43.6211	8.97114	-0.0139502	424.721	0.100222	nan	7.38939	1
91	95.9483	14.6885	-0.0123643	376.302	0.0210302	nan	8.32839	1
91	38.2835	29.9728	-0.013056	397.421	0.101352	nan	6.00659	1
91	218.866	45.5393	-0.0120093	365.463	0.0704959	nan	4.05017	1
91	226.862	77.4537	-0.0122485	372.766	0.0226639	nan	6.40863	1
91	124.958	89.0383	-0.0136842	416.601	0.187818	nan	10.9316	1
91	98.6295	90.7389	-0.0123522	375.933	0.0527814	nan	5.40769	1
91	78.7216	102.551	-0.0131547	400.433	0.231447	nan	5.16834	1
91	151.85	123.576	-0.012108	368.479	0.31659	nan	7.01169	1
91	159.187	137.198	-0.0127271	387.38	0.0231106	nan	10.8363	1
92	132.027	28.5092	-0.0183243	558.265	0.0195866	nan	11.2559	1
92	210.074	6.45877	-0.0140312	427.194	0.196825	nan	12.3114	1
92	186.442	9.37148	-0.0124952	380.301	0.0451297	nan	5.85827	1
92	165.963	23.9803	-0.00891719	271.06	0.11668	nan	6.9614	1
92	11.8356	25.9189	-0.0232376	708.273	0.00851235	nan	7.32826	1
92	97.8205	72.4413	-0.0172858	526.56	0.115449	nan	5.80119	1
92	164.825	93.1502	-0.0127158	387.035	0.0494985	nan	6.42393	1
92	66.7499	118.413	-0.0126928	386.332	0.130353	nan	5.80039	1
92	18.8401	158.718	-0.0137794	419.507	0.15953	nan	6.20502	1
92	45.8454	63.2552	-0.00369164	111.521	0.136094	nan	11.2619	1
92	195.552	68.8044	-0.0119777	364.5	0.0275482	nan	9.44235	1
92	103.575	71.7103	-0.0127693	388.669	0.189372	nan	5.80119	1
92	217.435	71.5035	-0.0115585	351.7	0.14122	nan	5.36785	1
92	201.14	83.4434	0.0163467	-497.887	0.0472492	nan	5.65618	1
92	53.6049	98.7283	-0.0121697	370.361	0.0366522	nan	6.46523	1
92	84.2555	103.152	-0.0127923	389.371	0.344568	nan	5.56649	1
92	15.0276	138.151	-0.0102536	311.863	0.262612	nan	3.83992	1
92	40.4744	148.672	-0.0123981	377.334	0.0586922	nan	7.43257	1
92	70.808	153.776	-0.0185231	564.336	0.180853	nan	3.51125	1
93	46.7953	75.3488	-0.0107267	326.306	0.198898	nan	12.1308	1
93	68.5037	25.3216	-0.0124857	380.01	0.149611	nan	10.0872	1
93	191.688	30.0526	-0.0125341	381.488	0.105458	nan	5.87145	1
93	134.046	39.5826	-0.0451844	1378.32	0.0130836	nan	11.2559	1
93	198.396	38.3911	-0.010313	313.675	0.323316	nan	3.84881	1
93	78.3187	41.2868	-0.0123898	377.083	0.0301353	nan	6.86154	1
93	7.93993	48.0792	-0.0133706	407.025	0.093031	nan	7.05161	1
93	55.7862	48.8359	-0.0126055	383.666	0.0283055	nan	5.59898	1
93	152.644	50.7875	-0.0122163	371.785	0.0947602	nan	7.73873	1
93	13.6527	63.4959	-0.0131134	399.173	0.0258604	nan	9.29143	1
93	31.3714	67.5088	-0.0134523	409.521	0.013811	nan	14.2123	1
93	182.401	79.7943	-0.0128303	390.531	0.0384013	nan	5.8562	1
93	87.3271	113.774	-0.0124099	377.694	0.0264178	nan	7.31816	1
93	45.1306	114.54	-0.0118911	361.857	0.0206595	nan	9.37003	1
93	11.5803	126.125	-0.0130713	397.887	0.0197904	nan	11.5291	1
93	215.036	141.575	-0.00707785	214.904	0.152597	nan	7.99525	1
93	20.4428	15.8537	-0.012159	370.034	0.0998354	nan	5.25225	1
93	184.506	20.9375	-0.0067149	203.823	0.233019	nan	5.73634	1
93	4.7438	54.3649	-0.0131941	401.639	0.124183	nan	7.05161	1
93	8.9826	93.0587	-0.013844	421.478	0.16228	nan	6.14069	1
93	105.496	97.1875	-0.012016	365.669	0.0356817	nan	7.79044	1
93	217.693	121.119	-0.0118231	359.78	0.0600832	nan	7.94442	1
93	125.086	123.199	-0.0183859	560.146	0.0147107	nan	5.73599	1
93	116.049	132.099	0.023757	-724.129	0.0343648	nan	7.62548	1
93	200.978	155.949	-0.00412767	124.833	0.348902	nan	6.68774	1
94	224.117	136.783	-0.00914844	278.121	0.265678	nan	4.86536	1
94	164.347	11.9365	-0.0130376	396.859	0.070537	nan	6.77853	1
94	223.19	54.6393	-0.0122631	373.212	0.0443718	nan	4.69358	1
94	201.897	61.8117	-0.0121746	370.512	0.0248579	nan	8.02243	1
94	190.336	98.5327	-0.0125766	382.785	0.0716942	nan	6.20562	1
94	214.109	101.5	-0.0121769	370.581	0.0317745	nan	8.68057	1
94	38.4368	130.009	-0.0130482	397.182	0.0322983	nan	8.88186	1
94	141.522	134.562	-0.0124301	378.312	0.035235	nan	9.68701	1
94	134.604	141.343	-0.0121283	369.096	0.0523637	nan	9.68701	1
94	36.2465	8.50344	-0.0120715	367.364	0.11946	nan	7.38939	1
94	20.7993	40.4474	-0.0219421	668.719	0.0534278	nan	7.49748	1
94	75.701	61.8065	-0.0125769	382.795	0.018964	nan	10.8222	1
94	217.313	82.3258	-0.0127014	386.594	0.100059	nan	5.64855	1
94	6.46875	87.4562	-0.01313	399.68	0.120292	nan	6.14069	1
94	216.333	111.692	-0.0132282	402.677	0.062978	nan	7.61986	1
94	163.221	122.446	-0.0130065	395.91	0.104191	nan	3.52992	1
94	179.875	124.116	-0.0105932	322.23	0.101889	nan	4.4151	1
94	37.1379	139	-0.0125673	382.5	0.0299124	nan	6.64834	1
94	14.9979	144.938	-0.0112639	342.707	0.189408	nan	3.78362	1
94	40.1357	156.705	-0.0124	377.394	0.0862473	nan	5.82417	1
95	223.94	112.133	-0.0134483	409.397	0.0639297	nan	7.61986	1
95	58.4268	12.2492	-0.0133077	405.106	0.019044	nan	15.1643	1
95	145.342	20.9369	-0.0126794	385.923	0.0189622	nan	13.404	1
95	176.738	20.3031	-0.0120888	367.892	0.0503767	nan	7.7933	1
95	85.367	26.8123	-0.0124599	379.222	0.0150244	nan	15.7917	1
95	31.9658	49.7323	-0.0122749	373.574	0.0222037	nan	14.5224	1
95	90.3038	60.8875	-0.0130945	398.597	0.0453126	nan	8.95189	1
95	166.559	83.1412	-0.0122328	372.287	0.0205912	nan	5.16819	1
95	153.288	88.9864	-0.0125058	380.624	0.0215261	nan	9.67291	1
95	70.2752	113.807	-0.0113866	346.454	0.131534	nan	5.80039	1
95	181.834	145.705	-0.0120535	366.815	0.0170182	nan	7.00749	1
95	158.227	45.4283	-0.0119098	362.426	0.0678136	nan	7.73873	1
95	227.414	45.6241	-0.0219584	669.216	0.0977286	nan	4.12681	1
95	131.815	97.5515	-0.0414595	1264.6	0.0516601	nan	9.46249	1
95	224.601	125.044	-0.0119369	363.255	0.034776	nan	7.94442	1
95	219.625	148.122	-0.0114689	348.966	0.0416259	nan	7.99525	1
95	65.2842	156.96	-0.0262354	799.796	0.0491026	nan	6.37568	1
96	125.672	158.146	-0.0134187	408.495	0.107326	nan	5.50885	1
96	107.391	21.5363	-0.013231	402.765	0.0653655	nan	7.3546	1
96	137.85	7.55823	-0.0199627	608.286	0.0174608	nan	15.3332	1
96	76.6594	9.06152	-0.0121853	370.839	0.0348013	nan	18.1908	1
96	199.536	12.8242	-0.0124328	378.393	0.0175056	nan	10.1956	1
96	44.2042	28.9607	-0.0114557	348.563	0.218181	nan	6.00659	1
96	70.4096	36.2715	-0.0127331	387.563	0.020111	nan	6.1682	1
96	98.9339	37.9711	-0.0126242	384.236	0.0266117	nan	9.73569	1
96	140.758	58.1217	-0.0136564	415.752	0.220131	nan	6.08288	1
96	91.8786	89.6635	-0.0128673	391.659	0.017863	nan	6.83604	1
96	198.456	89.3883	-0.0129986	395.669	0.0240688	nan	6.52247	1
96	173.882	114.68	-0.0125392	381.642	0.0316721	nan	8.27368	1
96	168.156	155.332	-0.0114008	346.888	0.126847	nan	9.81522	1
96	157.728	10.4726	-0.0111978	340.69	0.0914877	nan	6.77853	1
96	18.4842	22.8368	-0.0126533	385.127	0.0779738	nan	6.94598	1
96	157.799	25.8861	-0.012151	369.789	0.030549	nan	8.38378	1
96	106.379	56.0298	-0.0125485	381.928	0.0366266	nan	6.73214	1
96	33.7889	81.5139	-0.0128617	391.49	0.022556	nan	11.3897	1
96	213.056	92.8835	-0.0122035	371.395	0.0333174	nan	8.68057	1
96	21.0275	132.734	-0.00908444	276.167	0.247327	nan	8.08378	1
96	105.267	138.237	-0.0128517	391.184	0.0225948	nan	12.4063	1
96	75.361	143.106	-0.0129684	394.746	0.0331791	nan	6.52498	1
97	95.3882	48.6623	-0.0185627	565.544	0.119312	nan	6.09272	1
97	49.6812	93.5898	-0.0119185	362.691	0.0559714	nan	6.46523	1
97	187.969	131.145	-0.015566	474.053	0.0226329	nan	10.2813	1
97	188.158	25.3607	-0.013307	405.085	0.17077	nan	5.73634	1
97	21.0678	31.7487	-0.0121104	368.551	0.0481419	nan	8.70281	1
97	123.243	51.8834	-0.0126249	384.26	0.0179938	nan	11.2896	1
97	19.9734	100.385	-0.0129807	395.121	0.0175407	nan	12.7686	1
97	61.0092	102.88	-0.0127641	388.508	0.0202806	nan	8.48876	1
97	94.2299	111.344	0.0292582	-892.087	0.184556	nan	3.6884	1
97	92.5244	123.465	-0.0130658	397.721	0.0338809	nan	10.9965	1
97	50.0998	143.147	-0.0125126	380.83	0.202461	nan	6.62001	1
97	22.1928	153.483	-0.0148829	453.199	0.216786	nan	6.21646	1
97	13.8794	9.8504	-0.0126891	386.218	0.0459147	nan	7.1149	1
97	183.303	14.3177	-0.0121351	369.305	0.0600042	nan	5.85827	1
[truncated: 4,125 more rows]

## Sheet: panel iv
frame_indices	x_coords	y_coords	contrasts	calibrated_values	fit_errors	diffblur_errors	neareast_neighbour_distances	selections
5	157.756	15.7121	-0.00642042	194.832	0.0589781	nan	11.9785	1
5	194.796	21.3589	-0.01023	311.141	0.0424373	nan	26.2191	1
5	111.089	32.7881	-0.0026727	80.4117	0.221677	nan	27.8947	1
5	158.071	50.1739	-0.0109936	334.454	0.0266154	nan	22.2052	1
5	193.37	51.0419	-0.00267435	80.4621	0.276076	nan	27.6419	1
5	26.9501	53.2194	-0.00349666	105.568	0.190891	nan	8.76086	1
5	120.766	77.6664	-0.0184956	563.496	0.0117873	nan	20.3278	1
5	146.143	97.734	-0.00281013	84.6076	0.221395	nan	12.0283	1
5	20.0963	98.1296	-0.002876	86.6185	0.208596	nan	45.4302	1
5	165.036	128.636	-0.0111579	339.471	0.044567	nan	10.1003	1
5	74.9283	151.688	-0.0335366	1022.71	0.0106929	nan	18.4633	1
6	15.7645	50.4089	-0.0107504	327.031	0.022539	nan	11.5332	1
6	218.308	63.4176	-0.00693449	210.527	0.0701385	nan	24.7243	1
6	156.208	91.1475	-0.00823643	250.276	0.0403614	nan	12.0283	1
6	127.367	96.8927	-0.00457922	138.619	0.122116	nan	18.7951	1
6	150.876	132.695	-0.00970029	294.969	0.0331819	nan	14.7304	1
6	165.899	138.699	-0.00769847	233.852	0.0570842	nan	10.1003	1
6	99.5951	150.187	-0.0102054	310.391	0.059724	nan	7.31501	1
6	37.2298	150.968	-0.0024825	74.6046	0.206466	nan	33.2091	1
7	78.7018	10.9018	-0.00855363	259.961	0.0618623	nan	4.48783	1
7	4.88829	158.509	0.00631529	-191.622	0.102276	nan	23.2615	1
7	204.448	143.456	-0.010269	312.332	0.0253778	nan	38.8413	1
8	169.618	14.045	-0.0103126	313.664	0.0301623	nan	11.9785	1
8	198.494	78.2049	-0.0105726	321.602	0.0219924	nan	17.6405	1
8	93.2644	153.852	-0.0126402	384.726	0.0287349	nan	7.31501	1
9	64.2312	28.665	-0.0101969	310.132	0.0248918	nan	13.3302	1
9	137.361	42.1655	-0.0104426	317.632	0.031207	nan	22.2052	1
9	35.3571	50.7546	-0.00270445	81.381	0.264214	nan	8.76086	1
10	127.641	142.025	-0.00579406	175.709	0.0794266	nan	25.039	1
11	184.337	62.0224	-0.0103234	313.994	0.0390007	nan	21.5009	1
11	34.2706	103.264	-0.00895258	272.141	0.0467407	nan	14.6253	1
11	98.7608	115.396	-0.0101661	309.191	0.0383103	nan	17.8125	1
12	9.05907	135.625	-0.00767396	233.104	0.0571174	nan	17.5577	1
12	116.205	119.002	-0.0129632	394.588	0.0265683	nan	17.8125	1
13	40.4231	16.9364	-0.010977	333.949	0.0317854	nan	7.73963	1
13	34.9113	117.875	-0.00226275	67.8956	0.297442	nan	11.0253	1
13	10.5225	52.5712	-0.00310888	93.7286	0.229645	nan	24.9009	1
13	200.457	95.7358	-0.0105556	321.082	0.0289576	nan	17.6405	1
13	110.082	83.1525	-0.00230691	69.2438	0.285431	nan	12.803	1
13	206.189	130.832	-0.00264965	79.7079	0.293061	nan	25.9183	1
14	52.6871	35.3306	-0.00837277	254.439	0.0445549	nan	13.3302	1
14	19.7747	149.533	-0.00267415	80.4558	0.253918	nan	17.5577	1
15	61.8209	59.986	-0.0215872	657.885	0.0125257	nan	9.97254	1
15	73.7911	118.3	-0.00275564	82.9438	0.220453	nan	23.4729	1
16	227.485	31.0677	-0.0104918	319.135	0.029452	nan	27.9262	1
16	47.6104	19.8077	-0.0128893	392.332	0.0242281	nan	7.73963	1
16	107.171	95.6203	-0.00735746	223.441	0.0416262	nan	9.64108	1
17	32.7101	70.1573	-0.0110355	335.734	0.0387349	nan	20.2297	1
17	82.1597	93.2851	-0.019341	589.307	0.00916435	nan	18.4	1
17	225.979	147.57	-0.00755935	229.605	0.055943	nan	25.9183	1
17	122.706	79.8335	-0.00966702	293.953	0.0389258	nan	11.358	1
17	14.8678	10.8655	-0.00849124	258.056	0.0417322	nan	8.20536	1
17	94.3851	107.036	-0.0135781	413.36	0.0158826	nan	9.98888	1
17	134.037	79.0607	-0.00230445	69.1688	0.32222	nan	11.358	1
17	169.888	123.406	0.00299012	-90.1027	0.267587	nan	25.6124	1
18	137.706	8.90723	-0.00314177	94.7327	0.225897	nan	9.14597	1
18	144.903	40.2897	-0.00300618	90.5929	0.184546	nan	19.2091	1
18	189.416	69.5882	-0.00283301	85.3059	0.195523	nan	11.8485	1
18	207.165	72.7588	-0.00757942	230.217	0.0528618	nan	14.9502	1
18	104.112	104.763	-0.0081288	246.99	0.0475137	nan	9.64108	1
18	24.8354	122.351	0.00586661	-177.924	0.175906	nan	11.0253	1
18	178.797	147.419	-0.00253771	76.2903	0.276014	nan	5.00226	1
18	188.86	40.9825	-0.00254833	76.6146	0.236498	nan	18.3236	1
18	179.381	75.8869	-0.00227882	68.3861	0.272462	nan	11.8485	1
18	143.753	105.043	-0.00206911	61.9835	0.274826	nan	16.3493	1
19	76.1536	73.9109	-0.0135119	411.341	0.0133641	nan	12.8225	1
19	68.6237	41.9303	-0.0105744	321.656	0.0179089	nan	17.2491	1
19	226.804	80.908	-0.0128576	391.365	0.0193239	nan	14.0035	1
19	15.7054	19.028	-0.00267581	80.5066	0.216454	nan	8.20536	1
19	166.372	36.9289	-0.00219141	65.7174	0.261263	nan	20.9899	1
19	151.024	68.6975	-0.00235492	70.7096	0.238281	nan	12.6557	1
19	156.449	80.7684	-0.00281824	84.8552	0.188529	nan	13.234	1
20	178.238	7.70266	-0.0230022	701.084	0.0086824	nan	15.1934	1
20	151.403	22.2139	-0.00811168	246.467	0.0387698	nan	19.0966	1
20	123.338	52.5785	-0.00995557	302.763	0.0309211	nan	14.1666	1
20	215.591	56.3345	-0.0100442	305.47	0.024358	nan	11.6351	1
20	223.322	94.4718	-0.00539715	163.591	0.0593727	nan	14.0035	1
20	71.6035	61.9228	-0.00871215	264.8	0.0275092	nan	9.97254	1
20	138.892	65.0935	-0.00227532	68.2792	0.312901	nan	12.6557	1
21	129.014	11.7508	-0.00898742	273.204	0.0397063	nan	5.74077	1
21	26.1316	46.8931	-0.0109731	333.827	0.0212068	nan	17.3342	1
21	101.526	70.4762	-0.0103857	315.894	0.0241164	nan	19.8269	1
21	13.0397	74.8812	-0.0108984	331.547	0.020497	nan	10.2092	1
21	118.594	99.1874	-0.0104736	318.578	0.027621	nan	11.9669	1
21	75.7852	150.835	0.00430881	-130.363	0.212107	nan	8.59517	1
21	220.841	66.718	-0.00249116	74.8691	0.307041	nan	11.6351	1
22	192.538	12.8366	-0.0075813	230.275	0.0683382	nan	10.0657	1
22	29.2161	20.2515	-0.00263171	79.16	0.312919	nan	13.5661	1
22	113.435	23.9632	-0.00969291	294.744	0.0458557	nan	13.9346	1
22	127.354	119.906	-0.00236956	71.1565	0.266819	nan	16.2992	1
22	174.155	149.283	-0.00272133	81.8964	0.274051	nan	5.00226	1
22	82.3279	145.261	-0.00848574	257.888	0.0508385	nan	8.59517	1
23	67.52	19.3277	-0.00810749	246.34	0.0652601	nan	20.4398	1
23	110.346	46.9304	-0.0105168	319.898	0.030761	nan	14.1666	1
23	68.5381	84.8621	-0.00238219	71.5421	0.340499	nan	13.3389	1
23	31.1444	147.913	-0.00983811	299.177	0.0313127	nan	15.6148	1
23	191.005	22.7849	-0.010901	331.628	0.0243623	nan	10.0657	1
23	143.585	121.391	-0.00267362	80.4397	0.223833	nan	16.2992	1
23	173.446	122.457	-0.00280649	84.4964	0.233691	nan	7.87684	1
24	40.846	135.678	-0.0189433	577.165	0.0117074	nan	14.493	1
24	82.9826	5.96019	-0.00685162	207.997	0.0617296	nan	13.6165	1
24	6.71337	66.8683	-0.0079644	241.971	0.0577488	nan	10.2092	1
25	41.5231	38.9198	-0.00773718	235.034	0.0522525	nan	17.3342	1
26	94.0155	88.8255	-0.00842366	255.993	0.0491415	nan	13.054	1
26	4.87762	93.6967	-0.011101	337.735	0.0830297	nan	6.51465	1
26	126.394	18.84	-0.00776525	235.891	0.0534448	nan	7.55777	1
26	197.419	53.0114	-0.00952957	289.757	0.200447	nan	6.07961	1
26	213.621	87.4521	-0.010369	315.384	0.0499211	nan	8.86359	1
26	169.208	115.818	0.0026548	-79.865	0.240079	nan	7.87684	1
26	109.523	135.319	-0.0027933	84.0935	0.226213	nan	11.8913	1
27	98.2012	8.9475	-0.0108037	328.658	0.0280544	nan	15.5089	1
27	206.163	82.6622	-0.00790576	240.181	0.0935276	nan	8.86359	1
27	98.6508	130.503	-0.0105601	321.218	0.0253836	nan	11.8913	1
27	198.384	137.852	-0.012426	378.186	0.0230327	nan	26.7896	1
27	181.148	8.97984	-0.00768176	233.342	0.0452468	nan	12.0252	1
27	222.377	39.072	-0.0106148	322.888	0.0759641	nan	7.19567	1
27	169.029	63.6791	-0.00255603	76.8496	0.24552	nan	18.2304	1
28	222.736	31.8853	-0.0106388	323.621	0.0685458	nan	7.19567	1
28	92.6138	36.5746	-0.00813152	247.073	0.0359086	nan	15.1874	1
28	55.2906	134.495	-0.00858753	260.996	0.0412181	nan	9.19221	1
28	182.156	48.5858	-0.00291719	87.8759	0.233117	nan	15.8914	1
28	177.363	79.8932	-0.00286041	86.1426	0.205627	nan	18.2304	1
29	139.975	82.4357	-0.011407	347.076	0.0294153	nan	15.6351	1
29	100.827	154.8	-0.0104297	317.24	0.0257745	nan	21.3334	1
29	79.3037	19.0703	-0.00266139	80.0663	0.274255	nan	13.6165	1
29	77.4298	36.252	-0.00479398	145.176	0.111082	nan	15.1874	1
29	10.5392	90.4737	-0.0134015	407.968	0.0276377	nan	6.51465	1
29	27.0683	17.5916	-0.00309977	93.4504	0.355833	nan	21.0433	1
29	129.826	63.2907	-0.00832765	253.061	0.0517391	nan	3.82139	1
29	81.2187	86.2466	-0.0030822	92.9141	0.180551	nan	13.054	1
29	127.832	92.285	-0.00996294	302.988	0.028103	nan	15.6351	1
31	203.03	50.6696	-0.0102456	311.617	0.181291	nan	6.07961	1
31	117.748	18.2306	-0.00249792	75.0756	0.29633	nan	8.66783	1
31	211.488	74.2341	-0.0128554	391.296	0.0300377	nan	9.60143	1
32	177.998	107.622	-0.00999426	303.944	0.0310208	nan	23.7964	1
32	51.2156	142.734	-0.00839697	255.178	0.0308848	nan	9.19221	1
33	154.219	19.8568	-0.00782747	237.79	0.0867788	nan	16.7818	1
33	109.905	118.485	-0.0101967	310.126	0.0432192	nan	28.4132	1
33	184.706	130.453	-0.010277	312.577	0.0371797	nan	23.7964	1
33	102.835	90.9656	-0.010364	315.232	0.024504	nan	17.1909	1
33	184.33	155.95	-0.00745425	226.396	0.0564153	nan	9.63033	1
33	48.9897	98.7298	-0.00293731	88.4903	0.331241	nan	11.1977	1
34	202.148	72.0095	-0.00954536	290.239	0.0285768	nan	9.60143	1
34	131.362	66.7899	0.00273855	-82.4219	0.285086	nan	3.82139	1
35	158.678	36.4228	-0.00793237	240.993	0.0691809	nan	17.1557	1
35	83.9281	101.902	-0.0106564	324.159	0.195642	nan	7.63591	1
35	38.5371	102.746	-0.010914	332.023	0.0251885	nan	6.26476	1
36	85.4237	34.5012	0.00283505	-85.3682	0.233652	nan	34.0625	1
36	85.9206	94.034	-0.00991072	301.393	0.118574	nan	7.78299	1
37	206.998	18.6753	-0.00514845	155.998	0.0918915	nan	7.40165	1
37	46.0746	51.2992	-0.00274297	82.5571	0.260036	nan	20.2861	1
37	193.017	160.107	-0.00919225	279.458	0.0375909	nan	9.63033	1
38	138.227	14.7697	-0.0107269	326.311	0.0284864	nan	16.7818	1
38	225.298	44.3739	-0.0100575	305.875	0.0306135	nan	21.6418	1
38	55.2242	131.703	-0.0105061	319.571	0.0257294	nan	15.1705	1
38	78.5368	96.4945	-0.0110755	336.956	0.103003	nan	7.63591	1
38	171.475	80.3566	-0.00200704	60.0887	0.33399	nan	31.2664	1
39	5.94924	20.9664	-0.00806386	245.007	0.0635188	nan	23.4618	1
39	121.356	49.747	-0.00242903	72.9721	0.241618	nan	9.58835	1
39	134.538	131.206	-0.00463237	140.242	0.0928001	nan	19.7282	1
39	65.875	77.9142	-0.00845118	256.833	0.0362348	nan	11.3296	1
39	97.925	142.363	-0.00826737	251.221	0.0313096	nan	25.9551	1
39	185.635	131.447	-0.00241965	72.6859	0.284609	nan	29.5954	1
40	217.599	99.1578	-0.00270029	81.2539	0.186044	nan	13.3622	1
40	216.544	64.1662	-0.0103986	316.289	0.0264257	nan	21.6418	1
40	26.4602	32.3574	-0.00212935	63.8229	0.28113	nan	21.4481	1
40	225.974	88.7463	-0.00510206	154.582	0.0997069	nan	13.3622	1
40	42.4357	97.8423	-0.00277105	83.4142	0.174872	nan	6.26476	1
41	118.96	40.4629	-0.00840505	255.424	0.03885	nan	9.58835	1
41	71.6918	68.1917	-0.0108603	330.383	0.0281015	nan	10.9621	1
41	18.0165	147.32	-0.0210454	641.344	0.0110892	nan	18.2069	1
41	221.342	150.305	-0.00979116	297.743	0.0246145	nan	29.9735	1
41	9.02352	66.2945	-0.00815705	247.853	0.0292059	nan	38.1544	1
41	53.2877	150.729	-0.00236061	70.8833	0.274494	nan	5.57235	1
42	61.2984	64.7067	-0.0106749	324.725	0.0266346	nan	10.9621	1
43	166.628	34.8175	-0.0106329	323.442	0.0256874	nan	11.2849	1
43	145.297	97.4519	-0.0107763	327.82	0.0274601	nan	19.7599	1
43	6.82516	105.594	-0.00855366	259.961	0.027025	nan	20.1527	1
43	73.6902	151.655	-0.00807059	245.213	0.100087	nan	12.0074	1
43	66.4549	121.504	-0.00604678	183.425	0.0476405	nan	15.1705	1
44	137.536	150.705	-0.0105263	320.187	0.0264895	nan	19.7282	1
44	163.312	45.6042	-0.00804133	244.32	0.0308968	nan	11.2849	1
44	76.7959	89.1004	-0.0111425	339.001	0.088635	nan	5.0386	1
45	168.175	15.1884	-0.0102887	312.933	0.0218165	nan	19.6899	1
45	101.981	65.2147	-0.0104855	318.943	0.0227621	nan	21.8609	1
45	35.9443	150.496	-0.00806226	244.959	0.0373704	nan	17.345	1
45	110.783	4.67687	-0.0109004	331.609	0.0194569	nan	13.937	1
45	124.714	5.10357	-0.00883462	268.539	0.0316658	nan	13.937	1
45	9.73274	18.933	-0.00303211	91.3848	0.180574	nan	21.4481	1
45	170.703	82.2909	-0.0026025	78.2683	0.199173	nan	20.6458	1
45	80.4048	106.649	-0.0103825	315.798	0.0184994	nan	17.9163	1
46	150.682	77.2515	-0.0101754	309.475	0.0682393	nan	4.20667	1
46	84.4294	79.151	-0.0115315	350.876	0.0253069	nan	9.63156	1
46	64.157	82.1716	-0.00248439	74.6623	0.344989	nan	8.73632	1
46	52.8627	86.4899	-0.0084241	256.006	0.0877969	nan	5.7872	1
46	224.186	78.9602	-0.0103855	315.889	0.0502546	nan	17.8709	1
46	58.5063	148.775	-0.00235719	70.7789	0.296558	nan	3.53195	1
46	166.315	150.726	-0.00299204	90.1614	0.288778	nan	4.26655	1
47	82.6951	54.9206	-0.00804123	244.317	0.0355281	nan	21.183	1
47	183.229	60.0373	-0.0101977	310.154	0.0204467	nan	24.5969	1
47	86.0431	16.7611	-0.00244811	73.5547	0.357068	nan	6.61241	1
47	61.7857	150.086	0.00317931	-95.8787	0.270046	nan	3.53195	1
47	19.5536	89.9697	-0.00533716	161.759	0.0649605	nan	16.4419	1
48	71.8078	88.3892	-0.0106446	323.799	0.0517619	nan	5.0386	1
48	87.4564	23.2207	-0.00499986	151.461	0.0757686	nan	6.61241	1
48	47.3768	88.3327	-0.0056971	172.749	0.209682	nan	5.7872	1
48	156.391	113.803	-0.00276495	83.2282	0.20336	nan	10.3751	1
49	92.606	35.4536	-0.00821539	249.634	0.0321711	nan	13.2726	1
49	217.776	14.0926	-0.00453005	137.118	0.0949238	nan	29.1946	1
49	146.211	49.5723	-0.00284922	85.8008	0.182815	nan	17.5557	1
49	147.329	79.7931	-0.00413468	125.047	0.333794	nan	4.20667	1
49	35.9426	91.2875	-0.0101613	309.044	0.024098	nan	11.8097	1
49	70.6351	131.283	-0.00832229	252.898	0.030885	nan	15.5764	1
49	56.0843	78.8316	-0.0090621	275.485	0.0392027	nan	4.01948	1
49	162.996	148.044	-0.00246204	73.9802	0.298471	nan	4.26655	1
50	122.261	35.6705	-0.0102258	311.012	0.0362135	nan	20.0958	1
50	75.7677	74.9389	-0.011316	344.296	0.0214482	nan	9.63156	1
50	103.148	153.918	-0.00292361	88.0721	0.2006	nan	11.3813	1
50	55.059	131.18	0.00248072	-74.5502	0.240957	nan	15.5764	1
50	75.5184	153.781	-0.00253631	76.2475	0.222229	nan	14.2211	1
51	67.0862	20.637	-0.00839667	255.169	0.0346135	nan	19.3491	1
51	212.088	65.807	-0.0111212	338.351	0.159216	nan	17.8709	1
51	222.189	42.9519	-0.00986878	300.113	0.0291332	nan	24.9874	1
51	61.5654	105.614	-0.00906198	275.481	0.276822	nan	6.22586	1
52	5.7202	37.1354	-0.0106526	324.043	0.0210484	nan	47.8528	1
52	105.931	47.3818	-0.0105631	321.313	0.0245177	nan	16.5435	1
52	92.8738	75.3383	-0.0166278	506.471	0.0158983	nan	14.3609	1
52	109.051	115.624	-0.00773812	235.063	0.0402856	nan	17.5136	1
52	165.114	119.42	-0.0101956	310.092	0.0275744	nan	9.76555	1
53	66.5878	109.293	-0.0106038	322.554	0.100335	nan	6.22586	1
53	15.9523	117.391	-0.00273819	82.4111	0.212616	nan	21.8634	1
53	165.99	129.147	-0.0103261	314.075	0.0292761	nan	9.76555	1
53	57.412	82.6255	-0.00190773	57.0566	0.354904	nan	4.01948	1
54	166.618	15.1663	-0.0024115	72.4371	0.232545	nan	33.229	1
54	164.223	65.8299	-0.00532231	161.306	0.120356	nan	8.51252	1
54	130.034	79.1998	-0.00521958	158.17	0.142921	nan	9.00581	1
54	130.905	103.583	-0.00510719	154.738	0.0788883	nan	15.1397	1
54	219.094	135.766	-0.00253104	76.0865	0.192416	nan	40.5565	1
55	156.664	85.9672	-0.00480561	145.531	0.076547	nan	21.5091	1
55	192.961	61.5319	-0.00756294	229.714	0.147352	nan	5.25857	1
55	98.1529	61.9829	-0.00487016	147.502	0.18263	nan	14.3609	1
55	172.089	62.5759	-0.0105014	319.427	0.0978206	nan	8.51252	1
55	31.0324	99.3897	-0.0106007	322.459	0.0295553	nan	23.4831	1
55	22.8919	151.631	-0.00231523	69.4977	0.270737	nan	18.3542	1
55	91.89	152.248	-0.00549218	166.492	0.0594204	nan	11.3813	1
55	180.366	123.726	-0.00218546	65.5359	0.299736	nan	15.3633	1
56	188.528	47.9528	-0.00893899	271.726	0.0280455	nan	11.6478	1
56	93.488	123.658	-0.0101757	309.484	0.0242718	nan	12.0123	1
56	134.318	22.9686	-0.00382892	115.712	0.129127	nan	21.7261	1
56	109.601	25.2772	-0.00775146	235.47	0.0288396	nan	22.4073	1
56	132.073	118.677	-0.00261506	78.6519	0.22926	nan	15.1397	1
56	5.42008	84.9873	-0.00251631	75.637	0.237512	nan	27.7618	1
56	10.1095	138.459	-0.00241372	72.5048	0.324119	nan	18.3542	1
57	115.108	138.552	-0.00240918	72.3661	0.200887	nan	14.5016	1
58	104.309	128.872	-0.00791804	240.556	0.0263474	nan	12.0123	1
58	188.368	64.093	-0.00745774	226.502	0.109867	nan	5.25857	1
59	178.203	53.3449	-0.030539	931.19	0.00960798	nan	11.0723	1
59	57.7649	110.79	-0.00552572	167.516	0.0632189	nan	13.1688	1
59	128.921	151.83	-0.00817343	248.353	0.0449276	nan	6.98262	1
59	134.994	86.717	-0.00236361	70.9748	0.247615	nan	9.00581	1
60	35.2686	18.425	-0.00583067	176.827	0.0634492	nan	18.6315	1
60	10.0457	10.8904	-0.00794328	241.326	0.0379193	nan	19.1399	1
61	171.451	36.387	-0.0182364	555.584	0.0118997	nan	18.2526	1
61	188.716	13.496	-0.00996318	302.995	0.0308924	nan	28.672	1
61	47.2876	102.812	-0.00235627	70.7507	0.25943	nan	13.1688	1
61	132.175	44.5887	-0.00245193	73.6715	0.221997	nan	16.3883	1
61	92.9049	8.28105	-0.00245772	73.8483	0.261966	nan	15.465	1
61	200.29	60.4254	0.00310165	-93.5079	0.277646	nan	3.85359	1
61	30.2619	97.3808	0.00274538	-82.6307	0.188539	nan	17.8709	1
62	103.242	19.784	-0.0109588	333.392	0.0239667	nan	15.465	1
62	163.074	58.2525	-0.0220421	671.772	0.00908611	nan	15.905	1
62	102.22	84.9973	-0.00838424	254.789	0.0304515	nan	15.3433	1
62	6.04046	98.7896	-0.00879989	267.479	0.0601976	nan	24.2624	1
62	199.811	105.718	-0.0157058	478.32	0.013356	nan	9.86309	1
62	204.07	59.6779	-0.0032594	98.3241	0.284363	nan	3.85359	1
63	135.59	66.9945	-0.00991272	301.454	0.0236005	nan	19.7315	1
63	43.1083	72.7196	-0.0105011	319.418	0.0352425	nan	20.4887	1
63	190.056	104.258	-0.0101454	308.558	0.0321443	nan	9.86309	1
63	126.378	145.327	-0.00782715	237.781	0.0374474	nan	6.98262	1
63	42.7688	146.832	-0.00840813	255.518	0.0259321	nan	28.1211	1
63	151.936	20.2351	0.00253334	-76.1568	0.25913	nan	7.86639	1
63	215.827	51.1879	-0.00220951	66.2702	0.279507	nan	14.502	1
64	63.152	76.967	-0.0105618	321.272	0.0208742	nan	9.96691	1
64	79.2325	100.082	-0.00277448	83.5189	0.356279	nan	3.93938	1
64	78.5131	108.988	-0.010776	327.81	0.0198751	nan	8.93492	1
64	198.303	145.921	-0.00719803	218.573	0.0415259	nan	24.2369	1
64	74.8583	78.2522	-0.00835818	253.993	0.0504399	nan	8.37643	1
64	133.914	9.7029	-0.00215912	64.7317	0.284254	nan	14.2938	1
65	19.1309	27.7367	-0.00998728	303.731	0.0543369	nan	11.615	1
65	78.0289	12.8244	-0.0076526	232.452	0.0460442	nan	15.5543	1
65	87.5761	80.4174	-0.0112825	343.276	0.0242158	nan	12.9008	1
65	125.007	99.5262	-0.0027997	84.289	0.228594	nan	5.53516	1
65	78.7563	145.234	-0.0029863	89.9862	0.192219	nan	12.1781	1
65	189.712	78.3344	-0.00250229	75.2088	0.297459	nan	9.52648	1
65	77.9044	96.3729	0.00268178	-80.6888	0.314031	nan	3.93938	1
65	28.3393	122.695	0.00236134	-70.9057	0.290769	nan	16.5817	1
65	91.1894	143.025	-0.00177669	53.0557	0.332261	nan	9.91168	1
66	144.084	19.7461	-0.00957155	291.038	0.0395034	nan	7.86639	1
66	133.924	28.2939	-0.0109377	332.748	0.0254075	nan	8.69171	1
66	19.8212	15.6575	-0.00232257	69.7218	0.293968	nan	6.95054	1
66	222.485	147.558	-0.00235145	70.6037	0.239849	nan	24.2369	1
66	8.05172	155.768	-0.0100649	306.101	0.0711896	nan	8.09637	1
66	225.58	94.0519	-0.00248049	74.5432	0.238491	nan	14.1912	1
67	186.648	69.3141	-0.0074528	226.351	0.044301	nan	9.52648	1
67	8.01086	147.671	-0.0106664	324.464	0.0795263	nan	8.09637	1
67	69.4761	84.6706	-0.0103825	315.798	0.04975	nan	8.37643	1
67	35.9693	95.9654	-0.0106433	323.759	0.0348481	nan	15.0862	1
67	198.3	60.6358	-0.0109346	332.652	0.0370833	nan	5.84922	1
67	138.614	152.125	-0.00820346	249.27	0.0539465	nan	13.9971	1
67	110.326	55.6307	-0.00401254	121.318	0.230916	nan	19.2124	1
68	174.03	125.406	-0.0160753	489.603	0.024935	nan	16.0397	1
68	98.8958	71.073	-0.0124799	379.832	0.059237	nan	14.6783	1
69	156.946	87.9033	-0.0092413	280.956	0.0529953	nan	25.1318	1
69	13.1942	17.7535	-0.00350318	105.767	0.26277	nan	6.95054	1
69	196.892	86.168	-0.00286602	86.3137	0.351439	nan	10.0932	1
69	178.114	103.492	-0.0099972	304.034	0.0721805	nan	22.2915	1
69	155.355	42.7295	0.0031056	-93.6283	0.363696	nan	7.04215	1
69	128.364	103.927	-0.00298723	90.0144	0.356331	nan	5.53516	1
70	26.1485	84.5135	-0.00841563	255.747	0.188783	nan	7.84077	1
70	158.19	122.883	-0.00267553	80.4979	0.332496	nan	10.2379	1
70	35.0611	137.853	0.0031085	-93.7168	0.249021	nan	16.5817	1
71	130.802	20.1822	-0.008451	256.827	0.0545757	nan	8.69171	1
71	19.9905	89.3671	-0.0110463	336.062	0.0782965	nan	7.84077	1
71	112.337	114.495	-0.00359389	108.536	0.234797	nan	12.3384	1
71	128.499	124.132	-0.00366813	110.803	0.194225	nan	18.8168	1
71	157.562	36.042	-0.00447335	135.387	0.218333	nan	7.04215	1
72	71.8865	26.3078	-0.0113991	346.834	0.0356022	nan	23.2185	1
72	225.938	84.6115	-0.00560231	169.855	0.0981597	nan	9.95712	1
72	50.1274	159.338	-0.00643611	195.311	0.290964	nan	8.05556	1
72	217.725	32.5202	-0.00306964	92.5305	0.298375	nan	12.532	1
72	46.8485	55.4238	-0.00259748	78.1151	0.351077	nan	12.9016	1
73	44.6935	153.391	-0.00810891	246.383	0.131339	nan	8.05556	1
73	90.1936	12.0266	-0.0107901	328.241	0.0307205	nan	23.2185	1
73	203.701	33.0541	-0.00254425	76.4899	0.255506	nan	14.0348	1
73	134.215	56.1746	-0.0107753	327.789	0.0229204	nan	25.0529	1
73	153.629	132.049	-0.00301889	90.9811	0.200753	nan	10.2379	1
73	8.99372	33.5797	-0.0023401	70.257	0.271471	nan	7.2937	1
73	88.7616	129.934	-0.00210226	62.9956	0.31102	nan	6.10409	1
74	182.964	45.3617	-0.00744552	226.129	0.0436061	nan	11.0957	1
74	26.9544	103.238	-0.0105967	322.337	0.0239098	nan	15.5208	1
74	53.9368	6.59419	-0.00369201	111.532	0.137532	nan	24.4035	1
74	54.3141	65.946	-0.00291707	87.8726	0.183852	nan	12.9016	1
74	202.706	77.9171	-0.00954476	290.221	0.0275677	nan	8.90993	1
74	137.417	141.282	-0.00529136	160.361	0.0653656	nan	18.6567	1
74	176.085	159.493	-0.00980351	298.12	0.0185778	nan	35.4611	1
75	200.621	112.179	-0.00995514	302.75	0.0308505	nan	9.18057	1
75	190.289	66.4232	-0.00241825	72.643	0.23744	nan	9.27229	1
75	116.23	90.1904	-0.00247166	74.2737	0.223556	nan	13.6915	1
76	28.9197	6.8649	-0.00289917	87.326	0.1933	nan	25.0185	1
76	209.612	53.0792	-0.00277792	83.6241	0.172799	nan	20.8792	1
76	195.32	84.5963	-0.00501398	151.893	0.136209	nan	7.66834	1
77	118.693	103.659	-0.0210802	642.406	0.0158868	nan	13.6915	1
77	222.124	20.7855	-0.0102187	310.798	0.0292186	nan	12.532	1
77	42.5422	28.1741	-0.00812318	246.819	0.0401038	nan	24.4035	1
77	24.5493	46.9976	-0.00832752	253.057	0.0362276	nan	20.2348	1
77	171.061	66.8515	-0.00246887	74.1886	0.282954	nan	6.36753	1
77	201.186	125.141	-0.0027805	83.7028	0.176019	nan	12.9749	1
77	19.2778	129.448	-0.0074552	226.425	0.0438606	nan	21.0193	1
77	14.8536	29.2369	-0.00328647	99.1504	0.322357	nan	7.2937	1
78	184.344	34.3522	-0.00770346	234.004	0.0571538	nan	11.0957	1
78	209.746	111.179	-0.00973268	295.958	0.023605	nan	9.18057	1
79	143.03	103.873	-0.0107268	326.309	0.0308477	nan	9.18977	1
79	36.6432	117.605	-0.00273617	82.3494	0.253193	nan	17.3289	1
80	94.1104	85.0693	-0.00241818	72.6411	0.324131	nan	16.3579	1
82	168.461	13.3977	-0.0126512	385.063	0.0209512	nan	21.6292	1
82	155.411	79.9692	-0.0101951	310.077	0.0392951	nan	14.4211	1
82	77.2034	92.3252	-0.00800299	243.149	0.0579721	nan	13.8217	1
82	194.556	9.31796	-0.0052851	160.17	0.109244	nan	24.095	1
82	95.1789	14.3457	-0.00245711	73.8294	0.314646	nan	16.6188	1
82	209.098	35.6209	-0.00307376	92.6564	0.228661	nan	3.53281	1
82	203.406	50.2596	0.00324993	-98.0348	0.29975	nan	8.37982	1
83	15.2398	115.201	-0.00822952	250.065	0.0783346	nan	21.5381	1
83	116.377	123.131	-0.00738957	224.421	0.046576	nan	13.1209	1
83	34.1303	154.955	-0.00983217	298.995	0.0590077	nan	10.071	1
83	27.7665	48.1959	-0.00242498	72.8487	0.312478	nan	10.0112	1
83	151.013	108.425	-0.00729132	221.421	0.0439118	nan	9.18977	1
84	86.9383	70.3675	-0.0102458	311.622	0.0322689	nan	6.34793	1
84	58.734	53.2586	-0.00272303	81.9482	0.226109	nan	24.717	1
84	127.846	57.1257	-0.0102461	311.634	0.0246176	nan	30.6585	1
84	202.42	58.5813	-0.0104156	316.809	0.0610581	nan	5.25147	1
85	99.5145	106.828	-0.0116637	354.914	0.021465	nan	9.17059	1
85	100.41	134.701	-0.00828718	251.826	0.060613	nan	19.7186	1
85	67.9487	21.8983	-0.00337988	102.002	0.155098	nan	12.9223	1
85	220.122	57.3464	-0.00786003	238.784	0.0438277	nan	3.87856	1
85	105.315	113.931	-0.0054417	164.951	0.154157	nan	9.17059	1
86	79.5788	8.61657	-0.00825088	250.717	0.0437055	nan	8.19016	1
86	58.2643	13.3427	-0.0107484	326.969	0.0314794	nan	8.46261	1
86	154.47	29.8924	-0.0216234	658.991	0.00891311	nan	21.6292	1
86	201.229	32.4705	-0.00263801	79.3524	0.200337	nan	8.47646	1
86	180.419	88.803	-0.0104774	318.695	0.031645	nan	8.02231	1
87	209.717	149.382	-0.00745447	226.402	0.0418555	nan	15.6008	1
87	17.0597	27.1055	-0.0105331	320.394	0.0252451	nan	13.6828	1
87	65.336	85.2399	0.00209389	-62.7403	0.284806	nan	13.8217	1
87	170.942	105.716	-0.00788327	239.494	0.040782	nan	19.3875	1
87	65.9288	110.217	-0.00837439	254.488	0.0267103	nan	21.1478	1
87	210.696	38.7713	-0.00253958	76.3474	0.257131	nan	3.53281	1
88	23.8631	38.9771	-0.0101277	308.017	0.0297186	nan	10.0112	1
88	175.946	61.0096	-0.00569838	172.788	0.0672488	nan	24.0185	1
88	93.1979	69.3126	-0.00803069	243.995	0.0529348	nan	6.34793	1
88	105.36	83.7762	-0.0110833	337.193	0.029235	nan	18.8974	1
88	122.388	134.794	-0.0156877	477.768	0.0147827	nan	9.77543	1
88	137.14	97.6397	-0.00260883	78.4618	0.249437	nan	17.5724	1
88	225.209	151.215	-0.00207721	62.2309	0.338702	nan	15.6008	1
89	100.085	4.53064	-0.0103625	315.187	0.0285372	nan	14.847	1
89	71.5852	6.83298	-0.0050307	152.403	0.12711	nan	8.19016	1
89	50.2538	16.0716	-0.00856603	260.339	0.0424433	nan	8.46261	1
89	199.075	54.5334	-0.0249572	760.772	0.0123978	nan	5.25147	1
89	202.451	64.4013	-0.00515011	156.049	0.157091	nan	5.82006	1
89	40.6503	70.1082	-0.00273541	82.3261	0.293445	nan	7.77249	1
90	147.222	82.2519	-0.00301379	90.8252	0.180369	nan	12.9755	1
90	41.6878	77.8111	-0.00486481	147.338	0.08669	nan	7.77249	1
90	217.889	60.518	-0.00298193	89.8528	0.265705	nan	3.87856	1
91	191.275	32.261	-0.00271501	81.7034	0.177356	nan	9.95605	1
91	99.1995	39.0269	-0.0103583	315.06	0.0316186	nan	10.5543	1
91	188.221	86.9361	-0.0642868	1961.54	0.00819976	nan	8.02231	1
91	160.102	83.817	-0.00296424	89.3125	0.262188	nan	10.3864	1
92	46.3206	39.1001	-0.0134012	407.96	0.0166424	nan	3.4087	1
92	215.329	98.3714	-0.0104173	316.86	0.028698	nan	10.6697	1
92	129.501	128.089	-0.010534	320.423	0.0220505	nan	9.77543	1
92	170.693	143.612	-0.010166	309.186	0.0290932	nan	12.3796	1
92	87.1998	48.2258	-0.0029153	87.8183	0.239524	nan	4.42419	1
92	49.631	156.466	-0.004004	121.057	0.170621	nan	11.3413	1
93	112.395	12.8302	-0.0111779	340.082	0.0282938	nan	14.847	1
93	180.98	150.499	-0.0119806	364.588	0.0193116	nan	12.3796	1
93	25.5136	18.9147	-0.00813837	247.283	0.0378655	nan	20.1302	1
93	135.448	40.7387	0.00301637	-90.9042	0.226675	nan	11.976	1
93	215.149	87.7032	-0.00270029	81.2539	0.211891	nan	10.6697	1
93	109.683	134.861	-0.00345809	104.39	0.146086	nan	8.16096	1
93	54.9682	84.7139	-0.00237862	71.433	0.365903	nan	14.9673	1
93	162.179	93.9938	-0.00251451	75.5819	0.238983	nan	10.3864	1
94	146.697	36.629	-0.00795422	241.66	0.0339163	nan	11.976	1
94	116.158	97.8604	-0.0103556	314.977	0.0227656	nan	9.65647	1
94	66.5738	147.262	-0.00539007	163.375	0.0769132	nan	14.4814	1
94	34.5429	149.428	-0.0111157	338.182	0.0412817	nan	10.6311	1
94	131.754	86.8705	-0.00840803	255.515	0.0327006	nan	16.1425	1
94	173.039	88.5486	-0.00531359	161.04	0.0754233	nan	12.1489	1
94	116.283	130.061	-0.00243949	73.2915	0.280191	nan	8.16096	1
94	173.977	30.5483	-0.00166778	49.7307	0.337046	nan	17.3821	1
94	181.524	55.0588	-0.00205992	61.7029	0.327548	nan	17.5586	1
95	71.556	6.84861	0.00453224	-137.185	0.115353	nan	22.9609	1
95	143.956	149.575	-0.0136745	416.306	0.0195249	nan	16.2732	1
95	163.92	117.188	-0.00260286	78.2794	0.244987	nan	22.5716	1
96	139.432	12.2415	-0.010365	315.264	0.0448052	nan	25.4465	1
96	69.511	29.7182	-0.0103504	314.816	0.0231598	nan	18.7112	1
96	95.568	29.1171	-0.00353923	106.867	0.178534	nan	7.35628	1
96	122.16	70.2774	-0.00614185	186.327	0.0859299	nan	14.198	1
96	192.393	102.904	-0.0096941	294.78	0.0387482	nan	10.8168	1
96	19.5048	139.885	-0.0101862	309.803	0.0240147	nan	15.9578	1
96	101.058	153.109	-0.00276767	83.3113	0.178359	nan	20.1834	1
96	146.749	131.839	-0.00288745	86.9682	0.325597	nan	11.6048	1
97	110.802	61.7581	-0.010242	311.506	0.132923	nan	5.73297	1
97	88.4732	63.046	-0.0264121	805.192	0.0126956	nan	10.7452	1
97	221.828	77.3387	-0.0111228	338.398	0.0347354	nan	10.1516	1
97	26.5164	96.376	-0.00866821	263.459	0.0515794	nan	19.5649	1
97	44.69	146.257	-0.010825	329.308	0.0275981	nan	10.6311	1
97	188.176	86.9617	0.0581166	-1773.15	0.0111802	nan	15.2196	1
97	132.569	110.694	-0.00502069	152.097	0.106809	nan	17.6631	1
97	121.839	32.686	-0.00223569	67.0695	0.320507	nan	14.9937	1
97	88.9021	52.3093	-0.00326502	98.4955	0.250147	nan	4.42419	1
98	25.8404	51.7154	-0.0104394	317.534	0.0389703	nan	20.1877	1
98	111.855	56.1227	-0.0103407	314.523	0.136712	nan	5.73297	1
98	69.6133	117.892	-0.0107392	326.689	0.028962	nan	18.9469	1
98	153.284	64.1082	-0.00839121	255.002	0.0492967	nan	13.78	1
98	111.353	106.236	-0.00437045	132.245	0.110134	nan	9.65647	1
99	35.4641	133.103	-0.00894154	271.804	0.0467457	nan	10.305	1
99	60.1293	134.294	-0.00956228	290.755	0.0393906	nan	6.17722	1
99	156.087	138.729	-0.00541536	164.147	0.120784	nan	11.6048	1
99	150.848	77.6711	-0.00337496	101.852	0.235334	nan	13.78	1
100	218.085	18.6094	-0.00894676	271.963	0.0491016	nan	12.8636	1
100	6.58976	18.9029	-0.00837494	254.505	0.101655	nan	18.3596	1
100	88.2206	29.4786	-0.00848203	257.775	0.0543852	nan	7.35628	1
100	31.4724	77.4492	-0.0228498	696.433	0.011032	nan	19.5649	1
101	207.44	25.8302	-0.0132295	402.718	0.0615741	nan	10.8277	1
101	50.0696	88.3496	-0.00292318	88.059	0.249092	nan	21.5563	1
101	203.195	103.465	-0.00286805	86.3757	0.285594	nan	10.8168	1
102	13.0684	36.0815	-0.00532514	161.392	0.166241	nan	18.3596	1
102	44.1412	110.358	-0.0111643	339.667	0.043632	nan	18.0373	1
102	49.764	136.682	-0.00950156	288.902	0.0518981	nan	8.22724	1
102	186.75	46.7296	-0.00966769	293.974	0.0601454	nan	23.9972	1
102	221.407	87.4816	-0.00270757	81.4763	0.295506	nan	5.57751	1
103	125.487	52.0635	-0.0103068	313.487	0.0487607	nan	14.2233	1
103	175.811	80.4517	-0.0104633	318.263	0.0349156	nan	7.97101	1
103	29.2748	141.342	-0.00835733	253.968	0.0489249	nan	10.305	1
104	53.8213	52.4441	-0.0105786	321.786	0.0266647	nan	17.736	1
104	9.35396	118.179	-0.00736562	223.69	0.105738	nan	10.4509	1
104	118.688	128.745	-0.0024414	73.35	0.282442	nan	6.35637	1
104	57.3693	139.82	0.00263753	-79.3378	0.29293	nan	6.17722	1
105	163.674	112.221	-0.00249999	75.1387	0.315533	nan	26.0513	1
105	75.9185	130.501	-0.00827901	251.576	0.0341747	nan	20.5109	1
105	209.802	154.915	-0.00798159	242.496	0.0420406	nan	15.9426	1
105	208.507	36.6052	-0.00251146	75.4888	0.224543	nan	10.8277	1
105	87.412	76.8474	-0.00197436	59.0909	0.298118	nan	13.446	1
106	150.715	82.3695	-0.00467606	141.576	0.277025	nan	3.47289	1
106	138.013	35.8264	-0.00277443	83.5177	0.200157	nan	16.8627	1
106	215.855	86.9468	-0.0054663	165.702	0.0710304	nan	5.57751	1
106	83.7183	153.356	-0.00270531	81.4073	0.204953	nan	24.1491	1
107	154.622	38.7414	-0.00785395	238.599	0.0603751	nan	16.8627	1
107	147.245	82.5037	0.00468167	-141.747	0.252568	nan	3.47289	1
107	22.8877	89.2352	-0.00579439	175.719	0.0844364	nan	20.4847	1
107	90.4713	116.048	-0.00231969	69.634	0.306326	nan	20.5109	1
107	50.6922	22.7502	0.00347646	-104.951	0.18496	nan	8.31435	1
107	51.9875	94.1166	-0.00352558	106.451	0.159457	nan	18.0373	1
107	139.268	142.108	-0.00313699	94.5869	0.177728	nan	7.12906	1
108	210.643	95.9095	-0.00446294	135.069	0.181816	nan	10.368	1
108	56.7568	17.0627	-0.00387745	117.194	0.350441	nan	8.31435	1
108	173.353	88.0342	-0.00972044	295.584	0.0522547	nan	7.97101	1
109	124.08	56.6966	-0.00990684	301.275	0.0582503	nan	12.0177	1
110	195.172	43.2021	-0.0111403	338.933	0.0435041	nan	14.8781	1
110	216.211	69.0895	-0.00783023	237.875	0.123909	nan	17.8609	1
110	4.68691	158.692	0.00832622	-253.018	0.127951	nan	35.6249	1
110	100.586	74.1578	-0.00325529	98.1985	0.355689	nan	8.5888	1
111	170.946	112.362	-0.00370371	111.889	0.233267	nan	13.4239	1
111	8.88007	123.315	-0.00956151	290.732	0.0802519	nan	16.6309	1
111	184.355	111.739	0.00256615	-77.1585	0.341741	nan	13.4239	1
112	63.2199	67.9771	-0.0105162	319.878	0.0552325	nan	9.89417	1
112	145.176	146.097	-0.005827	176.715	0.0915621	nan	7.12906	1
112	95.3857	67.3225	0.00284987	-85.8209	0.368087	nan	8.5888	1
112	184.396	84.9543	-0.00264555	79.5828	0.358276	nan	11.4653	1
113	212.94	41.2312	-0.0110398	335.864	0.0357806	nan	17.8769	1
113	45.2899	113.225	-0.00853126	259.278	0.0834707	nan	13.9837	1
113	128.971	67.6742	-0.00309792	93.394	0.33857	nan	12.0177	1
114	123.578	31.1427	-0.0112312	341.71	0.031987	nan	13.8888	1
114	27.3897	112.959	-0.0038819	117.329	0.261468	nan	5.02986	1
114	120.694	157.939	-0.00837354	254.462	0.0552315	nan	17.2455	1
114	107.049	111.514	-0.00233526	70.1093	0.306122	nan	21.1728	1
115	88.6187	25.5667	-0.0083196	252.816	0.0436243	nan	33.086	1
115	122.801	45.0097	-0.00881936	268.073	0.0443846	nan	13.8888	1
115	142.49	44.2361	-0.010378	315.661	0.0348137	nan	19.7042	1
115	165.074	31.8175	-0.00549255	166.504	0.134165	nan	12.2369	1
116	30.2398	10.9976	-0.0162017	493.463	0.019049	nan	29.0498	1
116	156.709	19.4769	-0.00269622	81.1297	0.329311	nan	14.9084	1
116	15.2824	98.7735	-0.00790189	240.063	0.0706556	nan	8.73184	1
117	217.401	63.7417	-0.0076618	232.732	0.0416082	nan	9.10131	1
117	55.6692	28.5696	-0.0028789	86.7072	0.189129	nan	14.5177	1
117	175.649	37.9746	-0.00255083	76.6908	0.281343	nan	12.2369	1
118	92.1105	96.5092	-0.0108689	330.648	0.0311812	nan	5.85556	1
118	201.91	158.299	-0.0100081	304.366	0.0402661	nan	28.9186	1
118	105.13	55.625	0.00279275	-84.0769	0.219424	nan	12.7235	1
118	204.021	67.8119	-0.00264147	79.4581	0.243363	nan	9.17564	1
[truncated: 2,575 more rows]

## Sheet: panel ix
frame_indices	x_coords	y_coords	contrasts	calibrated_values	fit_errors	diffblur_errors	neareast_neighbour_distances	selections
[truncated: 3,752 more rows]

[truncated: 5 more sheets: panel v, panel vi, panel vii, panel viii, panel x]
